# Supplementary material for: Biotic interactions explain seasonal dynamics of the alpine soil microbiome
Source: ISME Commun. 2024 Feb 28;4(1):ycae028. doi: 10.1093/ismeco/ycae028 (PMC10945362; doi:10.1093/ismeco/ycae028)
Supplement: TableS2DatabaseTaxaTraits_ycae028 [file tables2databasetaxatraits_ycae028.xlsx]

## Sheet: SnowAllGenera
Table S2. Database of the abundance of each identified taxon per sample (n=158), with their taxonomic and functional assignment. Last line = total sequences per sample.
W01_Sn	W01_Ed	W01_1m	W02_Sn	W02_Ed	W02_1m	W03B_Sn	W03B_Ed	W03B_1m	W03_Sn	W03_Ed	W03_1m	W04_Sn	W04_Ed	W04_1m	W05B_Sn	W05B_Ed	W05B_1m	W05_Sn	W05_Ed	W05_1m	W06B_Sn	W06B_Ed	W06B_1m	W06_Sn	W06_Ed	W06_1m	W07_Sn	W07_Ed	W07_1m	W08B_Sn	W08B_Ed	W08B_1m	W08_Sn	W08_Ed	W08_1m	W09_Sn	W09_Ed	W09_1m	W10B_Sn	W10B_Ed	W10B_1m	J01_Sn	J01_Ed	J01_1m	J02_Sn	J02_Ed	J02_1m	J02_2_Sn	J02_2_Ed
0	0	0	0	0	0	0	0	0	0	0	0	0	0	0	0	0	0	0	0	0	0	0	0	0	0	1	1	0	1	0	0	0	0	1	0	0	0	0	0	0	0	0	0	0	1	0	0	0	0
0	0	0	0	0	0	0	0	0	0	0	0	0	0	0	0	0	0	0	0	0	0	0	0	0	0	0	0	0	0	0	0	3	0	0	0	2	0	0	0	0	0	0	0	0	0	1	0	0	0
0	0	0	1	0	0	0	0	0	0	0	0	0	0	0	0	0	0	0	0	0	0	0	0	0	0	0	0	0	2	0	0	0	0	0	0	0	0	0	0	0	0	0	0	0	0	1	0	0	0
5	3	0	1	0	300	1	0	0	0	0	0	0	0	0	0	0	0	0	0	0	0	0	0	0	0	0	19	17	353	18	1	0	3	0	0	15	0	0	0	7	0	0	0	0	762	547	332	0	0
1	0	0	0	0	0	0	0	0	0	0	0	0	0	0	0	0	0	0	0	0	0	0	0	0	0	0	0	0	0	0	0	0	0	0	0	0	0	0	0	0	0	0	0	0	29	27	14	0	0
1712	0	0	325	0	3284	5	8	8	0	0	22	7	37	399	1	0	0	10	1	27	1711	114	9	6	2	0	576	406	3975	193	3	1	48	3	8	160	6	0	0	68	0	3	0	673	764	379	267	0	5
140	0	1	189	2	1657	218	127	583	29	51	468	441	973	2045	511	49	34	917	436	3119	717	455	1031	725	2278	1632	1590	984	128	12	1050	764	100	948	37	0	0	8	40	52	21	239	44	621	0	0	0	126	7
17	0	0	2	0	22	2	4	9	0	0	3	10	11	85	7	0	0	3	5	42	182	16	11	10	52	27	42	19	63	0	21	16	3	31	0	0	0	0	0	12	0	6	0	22	9	1	1	0	1
0	0	0	0	0	0	0	0	0	0	0	0	0	0	0	0	0	0	0	0	0	0	0	0	0	0	0	39	0	0	0	0	0	0	0	0	0	0	0	0	0	0	0	0	0	0	0	0	0	0
0	0	0	6	0	250	12	6	64	3	1	28	17	64	331	12	0	0	7	9	360	30	19	21	83	586	457	468	170	14	1	373	490	2	205	0	0	0	0	2	1	0	5	3	233	0	0	0	1	1
0	0	0	0	0	0	0	0	0	0	0	0	0	0	0	0	0	0	0	0	0	0	0	0	0	0	0	0	0	0	0	0	0	0	0	0	0	0	0	0	0	0	0	0	0	0	0	0	0	0
0	0	0	0	0	0	0	0	0	0	0	0	0	0	0	0	0	0	0	0	0	0	0	0	0	0	0	0	0	0	0	0	0	0	0	0	0	0	0	0	0	0	0	0	0	0	0	0	0	0
0	0	0	0	0	0	0	0	0	0	0	0	0	0	0	0	0	0	0	0	0	0	0	0	0	0	0	0	0	0	0	0	0	0	0	0	0	0	0	0	0	0	0	0	0	0	0	0	0	0
0	0	0	0	0	0	0	0	0	0	0	0	0	0	0	0	0	0	0	0	0	0	0	0	0	0	0	0	0	0	0	0	0	0	0	0	0	0	0	0	0	0	0	0	0	0	0	0	0	0
0	0	0	0	0	0	0	0	0	0	0	0	0	0	0	0	0	0	0	0	0	0	0	0	0	0	0	0	0	0	0	0	0	0	0	0	0	0	0	0	0	0	0	0	0	0	0	0	0	0
0	0	0	0	0	0	0	0	0	0	0	0	0	0	0	0	0	0	0	0	0	0	0	0	0	0	0	0	0	0	0	0	0	0	0	0	0	0	0	0	0	0	0	0	0	0	0	0	0	0
1	0	0	0	0	0	0	0	0	0	0	0	0	0	0	0	0	0	0	0	0	0	0	0	0	0	0	0	0	0	0	0	0	0	0	0	0	0	0	0	0	0	0	0	0	3	4	13	0	3
0	0	0	0	0	0	0	0	1	0	0	0	0	0	2	0	0	0	0	0	1	1	0	0	0	1	0	2	0	0	0	0	0	0	0	0	0	0	0	0	0	0	1	0	1	0	0	0	0	0
1	0	0	0	0	1	1	0	0	0	0	2	5	1	11	5	0	0	7	4	13	4	1	1	4	56	12	39	6	1	0	16	8	7	2	0	4	10	7	5	1	2	0	1	3	0	3	0	14	8
0	0	0	0	0	4	0	0	0	0	0	0	0	1	35	1	0	0	0	0	18	0	0	0	4	106	26	42	1	0	0	10	1	0	1	0	0	0	0	0	0	0	0	0	1	0	0	0	0	0
0	0	0	0	0	0	0	0	0	0	0	0	0	0	0	0	0	0	0	0	0	0	0	0	0	0	0	0	0	0	0	0	0	0	0	0	0	0	0	0	0	0	0	0	0	0	0	0	0	0
0	0	0	0	0	0	0	0	1	0	0	0	0	0	0	0	0	0	0	0	0	0	0	0	0	2	3	0	0	0	0	0	0	0	0	0	0	0	0	1	0	0	0	0	0	1	0	0	0	0
0	0	0	0	0	0	0	0	2	0	0	1	0	0	3	0	0	1	0	0	5	0	0	0	1	6	3	0	0	0	0	0	0	0	1	2	0	1	1	0	0	0	0	0	0	1	1	4	4	7
0	0	0	0	0	0	0	0	0	0	0	0	0	0	0	0	0	0	0	0	0	0	0	0	0	0	0	0	0	0	0	0	0	0	0	0	0	0	0	0	6	0	0	0	0	0	0	0	0	0
0	0	0	0	0	0	0	0	0	0	0	0	0	0	0	0	0	0	0	0	0	0	0	0	0	0	0	0	0	0	0	0	0	0	0	0	0	0	0	0	1	0	0	0	0	0	0	0	0	0
0	0	0	0	0	0	0	0	0	0	0	0	0	0	0	0	0	0	0	0	0	0	0	0	0	0	1	0	0	0	0	0	0	0	0	0	0	0	0	0	8	0	0	0	0	0	0	0	0	0
0	0	0	0	0	0	0	0	0	0	0	0	0	0	0	0	0	0	0	0	0	0	0	0	0	0	2	0	0	1	0	0	0	0	0	0	0	0	0	0	13	0	0	0	0	0	0	0	0	0
0	0	0	0	0	0	0	0	0	0	0	0	0	0	0	0	0	0	0	0	0	0	0	0	0	0	0	0	0	0	0	0	0	0	0	0	0	0	0	0	0	0	0	0	0	0	0	0	0	0
0	0	0	0	0	8	5	1	33	0	3	29	10	22	196	41	1	0	3	6	108	26	5	14	41	781	186	404	7	0	0	86	90	0	37	0	0	0	0	0	0	0	0	1	1	0	0	0	1	3
1781	2341	624	2631	838	1003	928	2964	510	2206	780	1184	648	827	517	389	722	605	1618	994	799	1355	1429	630	654	66	346	131	179	877	4326	238	105	656	493	1518	387	851	663	752	1333	628	482	2281	935	957	2045	1769	1874	1583
0	1	1	1	1	0	1	0	0	0	0	2	2	1	0	1	1	0	0	1	0	0	0	1	2	8	2	1	0	0	2	0	5	1	0	0	1	0	0	1	0	0	0	0	1	0	0	0	2	2
14	7	54	10	137	55	14	4	30	2	12	3	9	46	19	12	9	0	13	4	23	13	9	51	40	20	10	23	39	73	19	24	11	61	47	42	12	16	2	4	27	31	17	15	9	3	5	4	6	12
0	0	1	0	10	4	2	0	3	0	1	0	1	0	0	2	2	0	0	0	2	0	0	0	0	0	2	0	0	0	4	0	0	2	0	0	0	0	1	0	0	0	1	1	0	0	0	2	0	2
128	6	0	1	1	10	7	16	14	8	10	8	4	18	13	4	7	1	11	8	10	8	2	8	9	1	1	8	21	8	8	5	14	40	10	19	39	40	10	13	21	24	9	6	7	425	379	498	21	60
8	15	10	13	2	8	11	11	12	15	31	2	13	13	6	10	11	12	8	10	4	12	10	5	15	3	6	11	11	8	18	7	7	20	8	6	1	0	3	6	4	0	6	8	6	0	0	2	11	1
1	1	0	1	0	1	1	2	3	1	2	3	2	9	3	0	1	1	1	3	5	0	3	1	2	6	5	185	18	4	7	10	24	0	6	3	0	0	1	2	4	2	1	0	0	4	8	11	1	4
542	188	16	186	0	249	174	238	666	865	759	490	608	1649	1530	215	5	10	135	148	2201	268	593	467	516	3407	920	532	517	14	87	721	338	725	313	67	47	178	37	215	140	111	27	39	101	17	18	17	78	127
3739	181	653	3497	13166	7261	3692	2737	4431	1694	2105	3865	5382	11481	12201	3626	351	294	3754	2858	13868	6860	5957	6374	4609	13707	15525	12455	8353	3785	500	5674	7671	1715	5551	1555	17	102	12	675	902	354	2593	570	6864	0	1	16	1787	627
405	30	38	15	1	284	292	204	200	74	23	588	562	701	638	141	9	5	97	39	492	166	379	76	160	786	456	1748	559	509	133	606	649	135	520	111	17	106	19	112	138	49	131	10	525	0	0	47	77	242
50174	13836	100368	36375	16673	141493	113503	36667	115848	42216	49719	78557	88616	143444	166708	79613	24526	19700	140292	111831	167103	94370	61602	81240	235880	274823	285637	525436	492096	180655	45554	385895	302241	230287	380928	193662	9303	57589	90479	154567	118518	112468	79813	50559	190353	74	131	285	86825	63840
0	0	0	0	0	1	0	0	0	0	0	0	0	0	0	0	0	0	0	0	0	0	0	0	0	0	0	0	0	0	0	0	0	0	0	0	0	0	0	0	0	0	0	0	1	0	0	0	0	0
18267	6482	13387	14636	9748	21043	23950	15258	25356	16538	21072	18201	25307	34169	32959	16740	6727	3969	29432	17512	27434	21670	18168	24138	29781	25471	32120	32245	29842	25322	12649	21882	20469	23735	30302	20297	2175	7546	6916	16696	14317	10309	12713	8190	16493	1672	1960	2191	13341	8644
0	0	0	0	0	1	0	0	0	1	4	0	0	0	0	0	0	0	0	2	0	0	0	0	0	0	0	0	0	0	0	0	0	0	0	1	0	0	0	0	0	0	0	0	0	1	1	1	1	0
143	198	66	129	15	105	100	240	159	364	244	606	1010	359	169	575	28	37	513	68	126	2523	1093	1702	164	132	110	160	147	187	457	77	98	254	157	167	183	225	46	117	87	71	97	61	450	1082	327	975	147	79
1108	3279	4163	4908	20734	2588	3354	1481	3256	3713	5092	1316	1936	3587	2993	2074	4791	1402	3260	1677	3289	6073	2406	3068	2627	2080	1580	765	1453	1884	1779	601	425	3878	1525	4527	170	1675	125	6207	2759	6306	1363	2039	449	3	5	0	1573	385
5381	20862	50387	34013	107714	32345	19845	17644	17380	55569	34040	16277	15738	27390	20640	11172	14491	18725	19480	16850	14376	14977	16420	23464	11213	2784	12036	5033	12388	15437	25676	9215	2979	17722	13293	27688	4625	16676	4665	18842	59958	110726	7667	8296	9248	7	12	0	4428	1529
3059	986	6003	7060	7803	8095	7333	6977	15465	10095	9127	9311	3707	9691	7364	8383	8792	1194	9247	10533	11146	11465	6042	17175	32581	9823	12638	7706	18066	25364	9816	12883	4032	29167	16392	23785	2254	15469	6077	21363	21866	17874	13006	4838	6570	8	11	17	3592	2903
8307	14050	36714	34750	63749	24056	35946	20775	26838	42500	41836	24928	17309	34995	23262	22999	49991	21042	60163	45521	27237	57946	31588	50566	52933	10708	16139	12929	29204	46277	28196	19781	9246	49229	31422	62739	2480	20058	6555	55786	51252	60084	46113	17245	22195	27	54	24	21617	7976
3	37	11	34	72	5	107	29	17	69	48	11	8	8	25	4	18	9	28	9	11	28	19	31	10	4	16	14	23	6	19	9	12	17	4	16	0	3	2	8	13	6	1	8	9	0	0	0	6	0
6	45	165	119	2249	1155	95	140	34	174	153	156	80	79	307	44	34	67	97	102	143	61	164	107	310	31	53	29	26	724	1893	28	47	27	49	30	3	43	8	24	36	25	7	32	48	0	0	0	21	3
942	1992	2453	4044	4147	2014	8982	2102	1811	4512	3785	1384	1021	2205	737	2018	5805	4535	7740	5444	1255	6147	3923	3198	3856	233	369	641	712	3573	2024	358	446	3203	601	11836	331	1507	1238	1646	12783	21083	21697	3883	4368	33	88	13	2768	569
19491	42318	88846	73425	103855	25509	80125	54662	44351	85373	112477	54844	41941	63707	49251	46113	127363	76189	144786	114784	40976	112072	66300	72804	50016	9527	17418	15925	28978	43236	71778	10296	18174	31134	19100	59000	813	10196	10574	19685	35807	69680	71367	44400	46221	108	177	141	61302	13927
1065	409	10221	9031	7859	6290	5757	2120	4211	3291	5672	8934	3185	7458	2552	4050	8503	691	7731	8868	10914	20634	10270	30428	11294	2100	2187	978	2338	5401	2899	1690	412	4970	2686	6467	144	1604	216	6973	2677	2891	3255	1610	3555	0	0	0	1463	677
232	65	586	589	407	883	1281	482	1943	851	1179	762	556	1714	849	1154	1417	117	3741	1462	1483	3118	942	3580	5740	661	701	371	1204	1525	863	709	141	3724	1895	5211	114	734	25	4469	2222	2140	1602	507	604	0	0	0	479	595
58	90	387	201	224	237	169	101	193	197	359	147	134	296	119	207	236	44	193	614	210	273	244	355	285	58	54	44	68	178	188	30	6	252	99	426	76	278	4	146	156	209	143	88	36	0	0	0	38	24
460	1132	2327	816	4067	756	619	2268	738	2746	3097	2308	445	625	651	943	1366	3227	1824	2350	939	1546	1048	637	1294	363	403	670	783	489	1332	317	419	295	278	467	39	183	292	1066	889	1200	816	963	1217	10	18	6	426	104
94986	28323	73637	113406	111084	150617	168462	83512	173120	125488	118922	184252	169614	227447	278049	114342	48711	33666	268097	119690	344721	174777	129115	262346	384265	330220	294429	356975	349062	274715	100074	282039	302226	264013	399456	234735	43528	102406	79249	218113	216856	192091	129913	63462	62760	440	1314	917	139705	95246
16722	8750	15988	32078	3108	24951	54845	46050	38751	77545	62045	91238	46886	40408	33838	30611	15001	21854	86634	27600	77901	69498	39662	82965	30917	11013	18820	28814	17997	15536	19352	15428	8475	20564	15732	22340	27067	64377	53469	46377	40416	40662	17508	21241	6282	14	80	55	45785	13154
77451	40011	68496	75686	69905	90826	96115	60941	97009	63798	87698	72369	87805	153968	134333	61466	33357	15896	120471	86084	117228	91371	72577	107415	101650	79120	99831	87293	94416	117386	103226	48548	69151	115611	79110	93563	13780	44598	29141	82101	67778	58150	60006	41584	53993	6723	8411	10909	62046	33666
152664	58312	81447	93474	75058	66813	188178	92285	156143	113199	127481	127782	170220	165795	134073	97812	47654	17759	96983	82302	150138	207162	128307	167140	213561	115045	146336	99232	129681	75237	77627	59723	68988	128926	112813	107028	8365	28595	60424	71628	63052	85135	44183	47656	70482	7653	10202	10461	59600	39146
853	2	0	0	0	0	42	73	8	391	27	984	813	592	819	214	0	1	1	2	4	103	58	1	0	1	2	37	1	0	0	21	28	0	7	0	228	530	6	94	0	0	0	0	7	97	85	147	1	335
2	0	0	1	0	0	0	1	0	0	0	1	0	2	2	0	0	0	1	1	0	0	0	1	3	0	0	0	0	0	0	1	0	0	0	0	0	0	0	0	0	0	0	0	1	0	0	1	0	0
0	0	0	0	0	0	0	0	0	0	0	0	0	0	0	0	0	0	0	0	0	0	0	0	0	0	0	0	0	1	0	0	0	0	0	0	0	0	0	0	0	0	0	0	0	0	0	0	0	0
0	0	0	0	0	0	0	0	0	1	0	0	0	1	0	0	0	0	0	0	0	0	0	0	0	0	0	0	0	0	0	0	0	0	0	0	0	0	0	0	0	0	0	0	0	0	0	0	0	0
0	0	1	0	1	0	0	0	0	1	0	0	0	1	2	0	0	0	0	1	0	0	1	0	0	0	0	0	1	0	0	0	0	1	0	0	161	488	6	0	0	0	0	0	0	43	323	462	0	324
14	8	1	33	3	10	14	23	26	19	8	24	17	29	69	13	11	11	3	3	21	15	14	8	13	84	36	117	31	10	10	4	32	49	19	61	23	98	7	18	10	13	2	13	41	260	436	757	5	59
0	0	0	0	0	0	0	0	0	0	0	0	1	0	1	0	0	0	0	0	0	0	0	0	0	0	0	10	0	0	0	0	3	0	0	0	0	0	0	0	0	0	0	0	2	11	61	71	0	2
1	0	0	0	0	0	0	0	0	0	0	4	0	0	5	1	0	0	0	0	0	0	0	0	0	4	0	15	0	0	0	0	7	0	0	0	0	0	0	0	0	0	0	0	6	15	23	25	0	2
1	0	0	0	0	3	1	0	1	1	0	0	2	1	2	0	0	0	1	2	1	1	0	0	1	1	1	2	3	1	1	0	0	1	0	0	0	1	0	1	0	0	0	0	0	0	0	0	1	1
853	8	4	22	5	13	4	11	11	12	7	17	9	10	27	7	0	0	8	3	16	7	6	12	4	7	14	52	11	6	2	5	17	10	8	5	368	1131	9	14	7	4	4	2	19	3702	2149	11177	10	3822
1	0	0	0	0	1	0	1	0	0	0	0	1	1	0	1	0	0	0	1	1	0	0	1	0	1	0	0	0	0	1	1	1	0	2	0	74	1	0	0	0	0	0	0	0	0	1	101	0	480
0	3	0	1	1	0	1	1	0	2	1	0	2	0	2	0	1	0	0	0	1	1	2	1	1	2	1	17	2	0	0	1	3	0	2	0	0	0	0	11	1	0	0	1	3	0	1	0	1	0
3568	628	416	663	317	314	568	220	227	1001	421	1258	2485	1286	1048	623	168	67	241	169	451	446	869	356	449	4698	683	1652	770	204	81	1697	599	434	536	340	500	3225	1184	261	143	143	133	184	527	2919	4125	4015	832	5663
112	26	72	159	77	70	133	27	34	265	105	74	276	321	35	62	33	16	45	31	61	43	207	37	42	294	81	29	54	31	6	312	18	62	33	77	4	11	23	31	14	22	27	27	16	5	3	3	77	64
0	0	0	0	0	1	0	0	0	0	0	0	0	0	2	0	0	0	0	1	0	0	0	0	0	0	0	0	1	0	0	0	0	0	0	0	0	0	1	0	0	0	0	0	0	0	0	1	0	1
5788	3266	14886	7758	25823	9329	6667	4192	5699	7539	7308	5458	5500	8535	8909	4099	4706	3041	7964	5984	8496	7022	5891	9646	8435	6076	8997	8164	5566	7958	6859	3912	5638	6507	5888	7806	1077	3663	2720	3477	8764	8723	10993	3337	5219	1727	1970	2303	6342	5045
0	2	3	13	0	2	2	4	3	15	7	8	5	12	4	1	4	0	5	2	2	10	9	5	1	2	3	9	2	2	6	2	2	6	5	1	1	1	0	6	4	4	0	2	3	0	0	1	3	3
0	10	0	0	0	0	0	0	0	0	0	0	0	0	0	0	0	0	0	0	0	0	0	0	0	0	0	0	0	0	0	0	0	0	0	0	4	0	2	1	0	0	0	1	0	373	157	447	10	52
41	155	29	0	0	0	0	108	6	108	0	0	0	0	1	9	0	5	2	1	1	1	2	0	0	0	0	0	1	11	27	4	1	8	2	11	30	60	70	3	15	6	2	158	37	310	668	510	50	211
1325	2477	14	16	0	2	57	274	17	23	19	49	41	73	101	35	13	6	46	46	40	60	35	21	23	55	89	164	101	12	82	107	151	44	79	22	1117	1946	528	71	12	2	21	49	50	786	2616	4452	177	2847
0	1	0	0	0	0	0	1	0	0	0	0	0	0	0	0	0	0	0	0	0	0	0	0	0	0	0	0	0	0	0	0	0	0	0	0	0	0	0	0	0	0	0	0	0	0	7	5	0	1
1217	1202	1427	403	2734	526	93	383	128	535	291	62	126	261	235	66	116	115	211	108	102	121	104	235	87	43	174	62	34	69	423	17	27	92	43	99	552	931	173	69	121	103	61	75	80	748	14711	2272	138	1402
296	154	24	0	0	0	4	75	2	5	2	0	2	6	0	0	0	1	10	0	2	4	3	0	0	3	2	4	3	2	33	1	0	9	0	0	148	164	15	6	6	3	2	16	13	110	190	185	13	247
0	0	0	0	0	0	0	0	0	0	0	0	0	0	0	0	0	0	0	0	0	0	0	0	0	0	0	0	0	0	0	0	0	0	0	0	0	0	0	0	0	0	0	0	0	0	1	0	0	0
1	1	0	1	0	0	0	0	0	1	0	0	0	1	0	0	0	0	1	0	0	0	0	0	0	0	0	0	0	0	0	0	0	2	0	0	75	0	0	0	1	0	0	1	0	151	128	515	1	164
28	26	6	3	1	22	4	9	5	6	0	0	3	7	6	3	1	2	1	2	3	3	11	8	3	3	9	1	11	2	26	5	10	16	3	5	5	35	19	12	0	3	2	3	2	291	270	220	5	51
4015	527	134	74	6	40	366	247	349	1067	237	1755	1716	694	983	467	19	49	68	52	423	154	214	21	715	806	582	521	407	58	88	740	545	567	350	94	595	2777	2182	125	133	72	16	372	299	2528	8057	6717	321	9162
9585	1315	499	396	201	220	681	1911	429	1621	321	3187	6207	4061	9164	1118	41	32	312	231	1336	909	826	514	1192	3327	4827	5910	1612	225	276	2342	5768	425	3303	80	1850	2616	1120	206	171	96	111	152	1159	16712	28049	21604	410	17398
0	0	0	0	0	0	0	0	0	0	0	0	0	0	0	0	0	0	0	0	0	0	0	0	0	0	0	0	0	1	0	1	1	0	0	0	0	0	0	0	0	0	0	0	0	0	0	0	0	0
2	0	0	0	0	0	2	2	2	3	2	4	6	1	6	0	1	0	0	1	0	3	1	1	0	8	1	7	3	0	0	6	5	0	2	0	0	12	1	1	0	0	0	0	1	0	0	0	8	9
0	0	0	0	0	0	0	0	0	0	0	0	1	0	0	0	0	0	0	0	0	0	0	0	0	0	0	0	0	0	0	0	0	0	0	0	0	0	0	0	0	0	0	0	0	0	0	0	0	0
8739	3094	2015	2153	2	420	1937	2390	1166	5458	2650	2364	3452	2806	2204	1520	698	842	1966	772	3753	2611	1784	1190	653	1119	2187	2502	2295	301	638	1478	2095	2141	1910	989	2893	4866	5689	1321	1423	560	1032	1149	755	650	1880	2218	2715	4770
163	42	22	27	1	0	14	4	1	63	28	23	58	15	4	6	7	10	22	6	35	28	13	6	1	0	3	1	0	2	0	0	1	11	0	9	23	41	4	15	0	0	7	5	2	0	4	6	1	4
0	0	0	1	0	0	1	0	0	0	0	0	1	1	0	0	0	0	1	0	0	1058	1	92	0	0	0	0	0	0	0	0	0	0	0	0	165	366	0	23	0	1	0	0	0	0	0	0	0	0
1	4	0	0	0	0	0	0	0	2	0	2	1	1	0	0	0	0	1	0	2	1	0	10	0	0	0	0	0	1	1	0	0	0	0	0	1	0	1	15	0	0	0	0	0	0	0	0	0	1
221	1585	1030	2043	11	826	3615	1012	3093	5308	1542	3264	4466	3595	4240	1798	550	2068	7600	2946	4589	6948	3399	14610	18758	11331	7962	7928	3697	4136	1224	4187	5822	5384	4870	6413	212	1184	1219	6294	10191	7906	5852	3060	1106	94	27	58	5663	160
4078	5172	442	4751	422	883	1354	1579	742	2261	411	1583	4867	2378	1282	1689	155	307	2902	6590	1916	2320	1731	482	1895	522	1809	1374	2239	1054	3165	1128	603	5565	790	2622	496	1628	1214	1287	2142	1047	685	1423	9028	1133	1655	1580	817	3470
0	0	0	0	1	0	0	0	0	0	1	0	0	1	1	0	0	0	0	0	1	0	0	0	0	0	0	0	0	0	0	0	0	0	0	1	0	0	0	0	1	0	0	0	0	0	0	0	0	1
0	1	0	1	0	0	0	0	1	0	1	0	1	1	0	0	0	0	1	1	0	2	0	0	0	0	0	1	0	0	1	0	1	0	0	0	0	1	0	0	0	0	0	0	0	0	0	1	1	5
0	0	0	0	0	0	0	0	0	0	0	0	0	0	0	0	0	0	0	0	0	0	0	0	0	0	0	0	0	0	0	0	1	0	0	0	0	0	0	0	1	0	0	0	0	0	0	0	0	0
0	0	0	0	0	0	0	0	0	0	0	0	0	0	0	0	0	0	0	0	0	0	0	0	0	0	0	0	0	0	0	0	0	0	1	0	0	0	0	0	0	0	0	0	0	0	0	0	0	0
0	0	0	0	0	0	0	0	0	0	0	0	0	0	0	0	0	0	0	0	0	0	0	0	0	0	0	0	0	0	0	0	0	0	0	0	0	0	0	0	0	0	0	0	0	1	3	1	0	0
5	0	0	2	0	1	0	0	2	0	1	2	3	1	6	0	0	1	2	0	0	0	0	2	0	4	2	3	2	0	0	2	3	0	1	1	33	4	2	0	2	2	2	0	9	289	296	228	2	93
0	0	0	0	0	0	0	0	0	0	0	0	0	0	0	0	0	0	0	0	0	0	0	0	0	0	0	0	1	0	0	0	1	0	0	0	0	0	0	0	0	1	0	0	1	2	0	0	0	0
8	2	0	0	0	0	0	0	0	0	0	0	1	0	1	0	0	0	0	0	0	0	0	0	0	0	0	1	1	0	0	0	1	0	0	0	20	1	0	0	0	0	0	0	0	101	651	23	0	602
2258	231	21	32	8	52	48	191	49	64	27	117	109	94	158	48	9	18	78	36	55	37	59	35	29	117	105	112	91	31	115	71	67	47	60	38	845	1092	141	82	26	16	41	62	120	12827	12991	21069	96	2920
86316	41815	17984	25865	5992	21874	37794	40442	30240	38632	31249	47711	53821	45596	53842	31189	22054	23033	63669	47268	38944	48531	34406	36927	29713	35759	33013	61686	59837	32769	19416	26123	45034	45244	35001	36338	35063	60344	24744	18976	34522	30712	57087	26132	65736	52484	75169	87943	52277	116286
1357	36	5	381	36	76	581	71	423	672	445	709	890	430	350	760	21	174	1739	2032	893	826	180	225	532	1851	259	4084	1311	97	20	744	2189	2997	1456	1652	6357	8298	253	608	1513	350	105	582	2159	4766	9598	8966	6001	17155
1	0	0	0	0	0	0	2	3	0	0	2	1	3	3	0	0	0	1	0	1	1	0	0	1	2	0	1	3	1	1	0	1	0	0	0	6	3	0	1	1	0	0	0	0	0	0	0	0	1
42	0	0	11	0	10	9	7	4	11	9	5	6	9	18	1	2	2	8	11	10	6	8	9	11	11	6	32	7	1	0	2	17	12	14	5	10	38	1	3	6	1	10	2	20	54	42	74	123	48
2	0	0	0	2	3	1	2	3	0	2	1	0	1	4	0	1	1	1	2	7	2	0	1	4	1	8	37	6	1	1	6	20	1	6	0	0	1	1	1	2	0	0	2	2	1	5	10	2	7
0	0	1	1	0	1	1	0	0	0	0	0	0	2	0	0	0	0	0	0	0	1	1	0	0	0	0	0	0	0	1	2	0	0	0	0	0	1	1	0	1	0	0	0	0	0	0	0	0	0
0	0	0	1	0	0	0	0	0	1	0	2	1	0	2	0	0	0	0	0	1	1	0	1	1	1	1	0	0	0	0	0	2	0	0	1	0	0	0	0	0	0	0	0	3	1	0	0	0	0
0	4	3	3	0	1	3	2	5	2	1	5	4	1	12	4	0	0	1	0	0	1	0	1	0	1	3	2	4	0	1	1	19	0	7	0	0	1	0	0	0	1	0	0	7	0	0	0	0	0
0	0	0	2	1	0	0	0	1	0	0	0	0	0	0	0	0	0	0	0	1	0	0	0	0	0	0	0	0	2	0	0	0	0	0	0	0	0	0	0	0	0	1	0	1	0	0	0	0	0
4	0	20	41	0	34	27	15	16	19	23	24	15	17	28	12	3	2	40	32	41	18	19	23	25	32	19	18	10	10	5	13	24	6	17	11	1	25	1	7	12	3	4	1	34	0	2	0	3	1
50817	31605	35419	32456	8750	41803	55904	55789	49451	46463	43614	57497	50340	49905	82112	39380	11882	11138	40895	31657	64666	31591	42268	38999	39204	48375	52433	64427	45885	34266	37102	50073	52527	37173	51976	35890	14101	32208	23703	18080	44554	16595	37383	20206	54550	11626	19238	17163	33281	44211
7871	4712	21626	22990	13350	26856	22476	17531	22533	27552	24610	24531	17018	20533	29927	16790	14703	10834	33583	34298	40349	25803	20226	21865	22252	20873	26052	22075	13284	13699	12710	17184	19528	10578	18059	15396	1800	4225	1756	8161	21036	10295	24329	11248	25369	1868	2525	3111	14446	6299
0	0	0	0	0	0	1	0	0	0	0	0	0	1	0	0	0	0	0	0	0	0	0	0	0	0	0	0	0	0	0	0	0	0	0	0	0	0	0	0	0	0	0	0	1	0	0	0	0	0
1	2	1	0	0	1	4	12	8	5	4	8	6	3	6	5	1	0	11	3	5	4	2	0	1	1	2	23	3	2	3	2	7	1	4	1	0	5	1	3	3	0	1	2	2	2	5	13	3	2
1417	2381	288	568	3	194	483	1521	252	629	883	521	405	311	362	385	389	292	279	218	303	322	388	160	245	150	204	195	178	222	1329	205	166	242	156	494	983	1524	424	351	393	269	188	684	441	3677	2725	2755	547	1746
45	12	1	2	0	0	0	6	2	12	3	1	0	0	0	4	0	4	1	1	1	1	1	2	0	0	0	0	0	0	2	0	1	0	3	2	390	184	17	0	0	0	1	3	2	377	903	574	6	664
4788	9489	69	12	2	21	260	3332	170	1895	2091	1145	296	104	378	676	310	690	306	5	7	235	154	71	264	10	5	121	50	701	3715	56	107	546	315	609	2244	5371	1152	657	218	144	100	3041	817	5094	7627	8409	1514	14205
7962	2931	923	1312	5	73	955	5045	606	1229	978	1209	1167	196	261	2215	207	353	152	49	87	114	165	73	268	286	141	236	32	128	1551	138	169	1805	241	939	9122	12717	3807	485	490	537	825	1590	860	6728	11693	15156	6713	47317
1	0	0	0	0	0	0	3	0	0	1	0	0	0	0	0	0	0	0	0	0	0	0	0	0	0	0	0	0	0	0	0	1	0	1	0	1	1	1	1	0	0	0	0	0	2	2	1	0	1
5	15	2	1	0	0	2	4	1	3	0	1	2	0	0	2	0	1	0	2	1	1	0	1	0	2	0	2	1	1	0	1	1	3	2	22	190	195	51	1	1	38	31	917	462	195	448	712	61	25
6	7	9	6	2	8	6	16	1	16	13	34	16	8	7	7	2	5	13	11	8	12	8	1	6	5	3	22	6	3	10	3	3	2	7	3	36	75	6	6	7	2	2	3	9	18	27	16	25	88
951	2355	166	216	0	16	166	584	119	474	720	394	261	240	224	268	255	313	162	117	126	167	223	24	75	45	66	86	35	72	621	56	15	121	50	166	866	1122	378	250	209	177	84	850	268	1561	2463	1273	622	1664
10002	4159	2655	533	116	329	1276	6215	582	3174	1932	4189	2983	1237	1468	2382	652	1060	2605	2908	680	1648	1820	164	265	422	301	873	259	197	2253	354	666	1355	350	1132	8875	15368	3139	646	875	619	653	2496	1307	6891	9386	11469	6136	21234
0	0	0	0	0	0	198	33	0	1	1	0	0	1	0	1	0	0	0	0	1	1	4	0	0	0	2	1	0	0	0	1	0	0	0	0	0	0	0	0	0	0	0	0	0	0	6	5	2	0
9	0	0	0	0	0	0	0	2	1	1	2	1	0	0	1	0	0	0	0	0	0	0	0	0	0	0	0	2	1	1	1	3	0	1	0	1	1	0	1	3	1	1	1	0	0	0	1	2	0
1	5	7	3	5	2	1	0	0	1	0	1	0	0	0	0	1	0	0	0	1	0	0	0	2	0	0	0	0	0	1	0	1	0	0	0	14	2	0	0	1	0	1	0	1	14	37	30	0	9
1	0	0	0	1	10	1	0	0	0	1	4	2	1	7	0	0	1	0	1	0	1	1	1	0	4	0	1	2	0	0	6	12	0	3	0	18	9	0	1	0	0	0	0	0	8	25	6	0	0
72	77	88	135	26	55	60	105	44	82	154	90	59	34	22	20	25	38	65	33	32	53	47	49	36	9	34	29	29	38	109	35	23	50	53	64	169	54	21	14	25	23	41	55	46	311	134	60	64	74
12093	17594	22996	32991	25004	25479	21174	20129	12197	12473	17754	14616	11583	14584	13173	8274	13937	6664	14544	10105	12674	12324	14144	26792	18099	8928	13256	15005	12949	23608	26531	17897	9370	12014	12342	13180	3385	7548	6195	5811	12744	14989	21230	11369	16440	5777	5091	6143	11568	17891
6	63	7	2	2	21	0	0	1	0	3	0	0	0	2	1	25	0	3	0	0	1	0	1	0	0	0	2	7	16	5	1	2	15	3	3	0	1	0	6	33	99	0	72	0	55	16	18	7	6
14	5	4	2	7	0	1	2	2	2	5	0	1	0	2	1	2	2	4	4	0	0	0	1	2	1	0	2	0	1	3	1	0	2	3	0	1	0	0	0	3	3	1	2	0	2	2	2	0	3
0	0	0	0	0	0	0	0	1	0	0	0	0	0	0	0	0	0	0	0	0	1	0	0	0	0	0	0	0	0	0	0	0	0	0	0	0	0	0	0	0	0	0	0	0	0	0	0	0	0
0	0	1	0	0	0	0	0	0	0	0	0	0	0	0	0	0	0	0	0	1	0	0	0	0	0	0	0	0	0	0	0	0	0	0	0	0	0	1	0	0	0	0	0	0	0	0	0	0	0
0	0	0	0	0	0	0	0	0	0	0	0	0	0	0	0	0	0	0	0	0	0	0	0	0	0	0	0	0	0	0	0	0	0	0	0	0	0	0	0	0	0	0	0	0	0	0	0	0	0
0	0	0	0	0	0	0	0	0	0	0	0	0	0	0	0	0	0	0	0	0	0	0	0	0	0	0	0	0	0	0	0	0	0	0	0	0	0	0	0	0	0	0	0	0	0	0	0	0	0
0	0	0	0	0	0	0	0	0	0	0	0	0	0	0	0	0	0	0	0	0	0	0	0	0	0	0	0	0	0	0	0	0	0	0	0	0	0	0	0	0	0	0	0	0	0	0	0	1	0
0	3	0	0	0	0	0	0	1	0	0	0	0	0	0	0	0	0	0	0	0	0	0	0	0	0	0	0	0	0	1	0	0	0	0	0	0	0	0	0	0	0	0	0	0	0	0	1	0	0
0	0	0	0	0	0	0	0	0	0	2	0	0	0	0	0	0	0	0	0	0	0	0	0	0	0	0	0	0	0	0	0	0	0	0	0	0	0	0	0	0	0	0	0	0	0	0	0	0	0
10	75	3027	8279	7896	2469	902	1952	5098	304	342	1231	299	257	558	466	2620	190	1307	421	524	118	290	16020	2950	351	1884	579	287	1601	1466	111	207	5347	2553	760	0	0	2	1047	8599	4822	18579	1831	857	0	0	1	5320	0
394	8076	802	13695	556	4276	13240	3876	13203	784	837	2005	6915	6299	3729	11783	11628	860	4813	3315	5329	7571	8183	7004	8623	855	1474	4440	6083	6474	4841	4935	2853	5785	6754	6587	7	222	223	3918	5441	3944	12286	6283	6127	7	29	1	6346	996
3	18	5	12	1	5	3	14	3	1	0	5	14	13	3	3	12	1	6	3	1	5	0	7	3	1	4	2	8	3	3	7	4	7	19	2	0	0	0	15	7	1	13	15	6	0	0	1	79	2
0	0	0	0	0	0	0	0	0	0	0	0	0	0	0	0	0	0	0	0	0	0	0	0	0	0	0	0	0	0	0	0	0	0	0	0	0	0	0	0	0	0	0	0	0	0	0	0	0	0
2	2	8	6	0	5	0	7	0	1	3	2	2	5	6	2	2	4	0	4	4	2	0	7	2	3	7	5	11	6	5	4	0	2	1	1	0	5	9	3	7	1	9	2	6	0	4	2	6	7
1	0	0	1	0	0	0	0	0	0	0	0	0	1	1	0	0	0	0	1	0	1	1	0	1	1	0	0	1	2	0	0	0	0	0	0	0	3	1	1	0	1	0	0	0	0	0	0	1	1
10	23	61	6	3	8	9	7	5	23	17	9	5	5	5	2	8	8	10	9	1	2	2	3	40	2	5	12	12	7	9	5	3	13	4	11	22	24	7	48	18	35	10	8	17	15	9	30	12	17
0	0	0	0	0	0	0	0	0	0	0	0	0	0	0	0	0	0	0	0	0	0	0	0	0	0	0	0	0	0	0	0	0	0	0	0	0	0	0	0	0	0	1	1	1	0	0	0	0	0
2	1	1	53	1	5	31	20	7	3	12	13	11	12	11	1	1	0	6	5	5	26	17	15	8	3	8	7	3	22	60	3	0	8	2	2	0	1	4	2	3	0	8	5	13	0	0	0	1	1
1	0	0	0	0	0	0	0	0	0	0	0	0	0	0	0	0	0	0	0	1	0	0	0	0	0	0	0	0	0	0	0	0	0	0	0	0	0	0	0	0	0	0	0	0	0	0	0	0	0
0	0	1	1	0	0	1	1	1	0	1	0	0	0	0	0	0	0	0	0	0	0	0	0	1	0	1	0	0	0	0	0	0	0	0	0	0	0	2	1	0	0	0	1	0	0	1	1	0	0
1694	4026	3453	2175	1166	1977	5079	2974	3532	14329	4894	4012	1778	2098	2025	913	2177	2094	3145	2086	660	759	1115	840	3071	1752	3979	8650	5759	2130	3462	3896	1345	3856	3303	3217	11162	18057	13449	48761	24417	31412	2572	2000	2255	1203	1689	2945	1310	3316
9	7	19	2	4	0	4	2	2	2	4	4	0	0	0	0	0	0	0	0	0	0	1	2	4	0	0	2	1	2	10	2	0	1	1	1	0	0	0	1	2	1	2	2	0	2	4	4	1	6
0	0	2	0	0	0	0	0	0	0	0	0	0	0	0	0	0	0	0	0	0	0	0	0	0	0	0	0	0	0	0	0	0	0	0	0	0	0	0	0	6	8	0	0	0	0	0	0	0	0
68	141	350	303	67	102	48	94	29	1	11	28	8	8	4	4	150	12	5	1	13	20	40	15	510	15	9	50	117	88	113	7	26	71	71	114	8	13	50	6	42	14	38	111	26	68	61	16	109	67
6	17	213	2	3	19	0	4	3	1	6	9	1	0	1	2	10	3	5	1	5	10	2	3	106	4	5	11	17	11	8	3	4	15	12	22	27	16	8	2	9	20	9	48	24	13	11	9	18	4
140	433	186	546	36	168	92	264	121	75	97	80	54	21	51	56	60	43	96	45	22	28	57	37	62	9	9	11	29	33	60	18	17	40	13	30	127	120	271	14	30	61	91	172	52	270	80	187	27	358
0	0	0	0	0	0	0	0	0	0	0	0	0	0	0	0	0	0	0	0	0	0	0	0	0	0	0	0	0	0	0	0	0	0	0	0	0	0	0	0	0	0	0	1	0	0	1	0	0	0
3	0	0	0	1	0	0	0	0	1	0	1	0	0	0	0	0	0	0	0	0	0	1	0	0	0	0	0	0	0	2	0	0	0	0	0	0	0	0	0	0	0	0	2	2	1	15	0	0	1
3	8	1	0	0	0	2	4	0	0	1	0	0	0	0	0	0	3	0	0	0	1	0	0	3	0	0	0	0	5	0	1	0	0	0	1	43	12	2	0	1	0	1	29	54	12	3	8	1	2
0	0	0	0	0	1	0	1	0	0	0	0	0	0	0	0	0	0	0	0	0	0	0	0	0	0	0	0	1	0	0	0	0	0	0	0	0	0	0	3	1	0	0	0	1	0	0	0	1	0
0	0	0	0	0	0	0	0	1	0	0	0	0	0	0	0	0	0	0	0	0	0	0	0	0	0	0	0	0	0	0	0	0	0	0	1	0	0	0	0	0	0	0	0	0	0	0	1	0	1
1	3	2	1	0	0	1	0	0	0	0	0	2	0	0	0	2	0	1	0	0	0	0	1	0	0	0	4	7	3	2	0	0	11	12	4	0	0	1	1	61	437	5	1	0	7	2	8	2	0
0	0	0	0	0	0	0	0	1	0	0	0	1	0	0	0	0	0	0	0	0	0	0	0	0	0	0	0	0	0	0	0	0	0	0	0	0	0	0	0	0	0	0	0	0	0	0	0	0	0
0	0	0	0	0	0	0	0	0	0	0	0	0	0	0	0	0	1	0	0	0	0	0	0	0	0	0	0	0	0	0	0	0	0	0	1	0	0	0	0	0	0	0	0	0	0	0	2	0	0
0	0	0	3	3	10	0	3	1	1	0	2	4	2	2	1	0	0	1	1	0	0	2	0	1	1	2	38	2	10	3	5	3	4	0	0	0	3	0	0	0	1	2	0	0	4	3	14	0	2
213699	119206	411413	540659	534628	518147	408693	363490	336553	258028	273100	277080	251327	366533	366528	201270	257955	107763	338613	265159	411934	242158	375779	562675	415900	259489	415393	429067	262947	486675	452683	366314	188869	256798	262313	342142	8322	72950	159354	162842	318338	309321	516896	135367	368188	360	361	505	254994	112028
0	0	0	0	0	0	0	0	0	0	0	0	1	0	0	0	0	0	0	0	0	0	0	0	1	0	0	0	0	0	1	0	0	0	0	0	0	0	0	0	0	0	0	0	0	0	1	0	0	1
40	729	22	15	6	34	5	238	40	8	23	19	6	2	1	60	8	9	6	3	2	3	5	3	82	4	9	3	12	64	1031	12	5	42	62	2	47	67	27	106	60	11	3	40	70	374	448	1115	158	630
1	1	11	3	7	11	3	1	3	1	2	1	0	3	1	1	6	3	3	3	2	0	2	1	2	0	0	0	0	2	4	0	0	1	0	2	0	0	2	0	2	0	12	2	1	0	1	0	1	5
1401	1835	5515	362	28	118	282	646	192	667	868	423	249	227	215	257	240	215	215	74	192	224	291	201	188	94	63	76	25	437	979	100	180	102	227	127	644	1478	798	547	110	24	241	235	127	8	11	32	572	14203
318	645	303	179	38	51	217	545	111	357	556	363	211	151	184	180	121	134	105	64	109	130	146	112	199	58	52	58	24	161	664	119	144	62	179	74	20	78	52	29	79	30	114	200	107	1	3	24	111	642
19292	36574	18661	11927	2638	3671	4888	17188	3949	15744	30167	6330	3036	3768	2913	5074	9526	9238	6339	3649	3531	3279	4320	2490	7335	1498	1717	2598	2252	11113	27912	4866	3969	3204	3555	4218	2016	5312	3570	2392	3573	1879	8110	13867	4517	883	1117	1864	7874	31772
10111	14007	8477	8236	2621	3514	5194	10970	2623	9253	15594	7574	3307	3679	4816	3383	4431	4760	4320	2900	3051	3463	4048	3539	4853	1913	3091	3706	1826	6799	12388	4621	4013	2261	2577	2686	2395	6642	2380	1608	2267	1576	3612	6907	4811	1497	1647	1532	5805	14572
6	32	11	1	0	2	1	80	4	6	11	4	2	1	1	7	28	9	1	2	1	0	2	0	10	2	1	0	0	27	109	0	2	6	7	9	0	3	2	1	7	5	2	66	15	0	0	1	8	9
37	187	711	42	50	32	26	118	16	37	171	60	20	10	87	66	101	104	20	36	27	27	34	24	47	23	33	54	8	1430	376	46	27	48	103	63	192	254	21	30	29	8	26	248	40	326	121	998	37	226
0	0	0	0	0	0	0	0	0	0	0	0	0	0	0	0	0	0	0	0	0	0	0	0	0	0	0	0	0	0	1	0	0	0	0	0	0	0	0	0	0	0	0	0	0	0	0	0	0	0
48	135	335	25	19	22	31	92	8	41	142	41	13	8	56	46	87	61	15	10	10	74	26	20	30	15	13	13	1	393	176	15	30	10	44	14	35	77	27	22	19	6	6	118	63	148	42	262	40	43
10	53	115	20	6	10	10	42	7	15	47	16	5	3	16	20	28	23	18	7	7	57	11	4	16	19	3	20	2	52	60	5	10	2	4	8	13	27	7	6	12	5	10	47	39	34	19	40	14	30
1	15	7	4	0	0	2	4	1	4	10	2	3	0	1	5	9	2	2	1	0	3	2	0	0	1	0	0	2	3	8	0	1	2	0	2	7	9	3	3	1	3	0	1	1	2	2	36	1	5
138	298	28	13	0	6	26	137	6	151	169	40	24	11	29	23	50	81	25	13	8	15	28	5	20	6	0	5	0	56	171	13	5	12	3	24	37	85	26	6	9	10	13	134	14	76	19	138	78	72
3860	10655	557	359	45	709	1961	9209	415	2294	7981	1538	691	262	513	1948	2892	4995	2101	1407	143	2783	955	332	1504	203	221	489	361	3694	14331	577	417	1049	381	1522	4062	6952	820	160	521	316	627	12675	2952	22068	19267	21707	7763	8457
4	2	1	7	0	0	1	2	2	172	9	1	4	0	0	0	1	4	26	8	1	26	5	2	2	0	0	0	0	1	4	0	1	0	1	0	179	479	3	1	0	1	1	22	18	110	101	45	4	20
0	0	0	3	0	0	0	0	2	4	2	1	2	3	1	0	0	0	1	0	0	0	3	3	0	0	0	2	1	0	1	0	0	0	0	0	0	1	1	1	1	0	0	0	0	0	0	0	0	0
430	485	432	282	190	439	301	570	88	309	404	425	90	59	149	102	65	72	81	33	95	148	85	61	107	57	85	245	192	50	476	47	296	110	134	63	467	490	90	49	171	33	125	198	192	457	972	622	409	1912
8	16	17	11	8	4	8	3	15	44	26	19	30	10	15	6	2	8	11	8	3	9	16	4	2	2	8	2	1	1	7	3	744	3	4	14	2	3	3	17	7	10	1	4	4	5	1	3	2	2
1334	2359	1148	108	35	113	73	223	50	149	204	300	63	165	158	127	87	107	77	69	54	105	90	76	218	123	227	211	95	575	189	380	336	42	110	47	1751	2189	144	58	66	34	143	110	116	1307	2047	1776	538	4344
0	1	1	0	0	0	0	0	0	0	0	0	0	0	1	0	0	0	0	0	0	0	0	0	1	0	0	0	0	2	0	1	0	0	0	1	1	3	0	1	4	1	1	0	4	0	0	0	1	0
0	0	1	0	9	3	0	0	0	0	0	0	0	0	0	0	0	0	0	0	0	0	2	0	0	0	0	0	0	0	0	0	0	0	0	0	0	0	0	0	0	0	0	0	0	0	0	0	1	0
0	0	0	0	0	2	0	0	0	0	0	0	0	0	0	0	0	0	0	0	0	0	0	0	0	0	0	0	0	0	0	0	0	1	0	0	0	0	0	0	0	0	0	0	0	0	0	0	0	0
1041	1103	68	51	31	36	32	150	32	17	67	37	16	21	34	41	463	180	53	10	27	17	26	38	35	39	47	52	26	35	190	33	12	22	23	46	204	862	59	12	27	24	32	654	103	567	594	457	280	3608
20	68	36	15	2	0	4	53	7	12	20	108	2	16	77	11	16	35	6	4	72	10	13	3	1	1	2	5	1	4	47	0	13	1	5	2	189	205	7	8	4	1	6	62	26	94	83	101	6	144
333	2157	2551	49	11	10	47	532	36	622	527	787	11	79	490	677	341	276	11	9	382	55	58	7	105	12	14	15	11	36	2361	17	4	56	50	76	7890	8811	551	360	40	15	24	1815	204	3682	3807	4127	551	5887
552	2038	1690	46	16	18	45	346	26	668	470	643	20	81	368	523	245	194	24	17	354	40	46	27	106	28	22	25	14	42	1831	30	22	50	33	39	6104	7289	387	259	75	18	23	1562	254	2193	3014	3838	513	4909
0	1	8	0	0	0	1	0	0	0	0	4	0	1	1	0	0	3	0	0	2	1	0	0	0	0	0	0	0	0	0	0	0	1	0	0	0	0	0	0	1	0	0	0	0	0	0	0	0	0
44	217	57	21	6	19	19	24	14	14	24	17	6	15	21	28	12	19	8	6	7	13	9	14	29	11	15	24	8	19	104	15	6	11	12	6	1056	1140	50	31	20	13	12	89	42	185	209	282	79	745
0	0	0	0	0	0	0	0	0	0	0	0	0	0	0	0	0	0	0	0	0	0	0	0	0	0	0	0	0	0	1	0	0	0	0	0	0	0	0	0	0	0	0	0	0	1	0	1	0	0
0	0	0	0	0	0	0	0	0	0	0	0	0	0	0	0	0	0	0	0	0	1	0	0	0	0	0	0	0	0	0	0	0	0	0	0	0	0	0	0	0	0	0	0	0	1	0	0	0	0
0	1	0	0	0	0	0	3	0	0	0	0	0	0	0	0	0	0	0	0	0	0	0	0	0	0	0	0	0	0	0	0	0	0	0	0	0	0	0	0	0	0	0	0	0	0	0	0	0	0
5	6	2	3	1	0	2	2	3	0	2	0	1	1	2	1	0	1	1	0	1	6	1	3	1	0	1	0	1	1	3	5	1	4	1	3	7	10	1	0	1	0	1	4	6	43	13	6	2	5
1	0	11	0	2	10	0	0	1	0	0	1	2	1	1	3	7	0	1	2	1	1	1	2	0	0	3	1	1	3	1	0	1	2	2	1	0	5	0	0	1	1	1	1	4	14	16	7	2	6
7	11	6	2	8	18	1	3	0	2	8	0	2	4	3	1	15	3	2	4	1	0	1	3	2	1	1	3	3	3	1	1	2	1	1	4	0	3	0	1	1	0	1	7	3	8	5	2	4	24
3	6	4	6	22	1	2	5	4	1	18	11	2	19	3	0	2	2	4	1	2	3	3	6	1	0	1	1	0	3	1	4	2	1	0	2	4	4	4	1	3	1	2	10	0	11	3	7	0	6
111	1199	26	30	84	14	22	59	13	20	109	65	26	164	8	26	1186	184	98	25	11	64	15	22	21	6	8	9	8	22	54	5	5	17	9	90	624	688	175	15	14	48	69	2180	741	958	528	525	39	254
0	2	0	1	0	0	0	0	0	0	3	0	0	0	0	0	2	0	0	0	0	0	0	0	0	0	0	0	1	0	0	0	0	0	0	0	1	0	0	0	1	0	0	4	4	17	2	15	1	7
0	0	0	0	0	0	0	0	0	0	0	0	0	0	0	1	1	0	0	0	0	0	0	0	0	0	0	0	0	0	0	1	0	0	0	0	0	1	0	0	0	0	0	1	0	0	0	0	0	0
4	3	1	6	1	1	0	1	1	0	5	3	0	0	0	0	2	0	0	1	1	3	0	0	4	0	0	0	0	1	2	0	1	0	0	0	1	6	0	0	0	0	1	1	2	10	8	3	1	12
0	0	0	0	0	0	0	0	0	0	0	0	0	0	0	0	0	1	0	0	0	0	0	0	0	0	0	0	0	0	0	0	0	0	0	0	0	0	0	0	0	0	0	0	0	0	0	0	0	0
0	0	0	0	0	0	0	0	0	0	0	0	0	0	0	0	0	0	0	0	0	0	0	0	0	0	0	0	0	0	0	0	0	0	0	0	1	0	0	0	0	0	0	0	0	0	0	0	0	0
0	0	0	2	1	2	0	1	0	1	6	1	1	1	1	0	0	0	0	0	0	0	1	0	1	0	0	0	0	0	3	0	0	0	0	0	10	5	0	1	1	0	0	15	5	105	285	9	1	2
0	1	1	1	0	0	0	0	0	0	11	0	0	0	0	0	0	0	0	0	0	0	0	0	0	0	0	0	0	0	1	0	0	1	0	0	3	2	0	0	1	0	0	2	0	8	24	1	0	0
0	1	0	0	0	0	0	0	0	0	2	0	1	0	0	2	0	0	0	1	0	0	0	0	0	0	0	1	0	0	0	0	0	0	0	1	0	0	0	1	0	1	1	0	0	2	30	2	0	1
0	0	0	1	1	2	0	0	0	0	1	0	0	1	0	0	0	0	0	0	0	0	0	1	0	0	0	0	0	0	0	1	0	0	0	0	1	0	1	0	0	0	0	0	0	2	1	0	0	1
0	0	0	0	0	0	0	0	0	0	0	1	0	1	0	0	1	1	0	0	1	0	0	0	0	0	0	0	0	0	0	0	0	0	0	0	0	0	0	0	0	0	0	0	0	0	0	0	0	0
0	1	0	0	0	0	0	0	0	0	0	0	0	0	0	0	0	0	0	0	0	1	0	0	0	0	0	0	0	5	0	2	0	0	0	0	0	0	0	0	0	0	0	0	0	0	0	0	0	0
0	0	0	0	0	0	0	0	0	0	0	0	0	0	0	0	0	0	0	0	0	0	0	0	1	0	0	0	0	0	0	0	0	0	0	0	0	0	0	0	0	0	0	0	0	1	0	0	0	0
0	0	0	0	1	0	0	0	0	0	0	0	0	0	0	0	0	0	0	0	0	0	0	0	0	0	0	0	0	0	0	0	0	0	0	0	0	0	0	0	0	0	0	0	0	0	0	0	0	0
0	0	0	0	0	0	0	1	0	0	0	1	0	0	0	0	0	0	0	0	0	0	0	0	0	0	0	0	0	1	0	1	0	0	0	0	0	0	0	0	0	0	0	0	0	0	0	0	0	0
0	0	0	0	0	0	0	0	0	0	0	0	0	0	0	0	2	0	0	2	0	0	0	0	0	0	0	0	0	0	0	0	0	0	0	0	0	0	0	0	0	0	0	0	0	1	0	1	0	0
0	0	0	0	0	0	1	0	0	0	0	0	0	0	0	0	0	0	0	0	0	0	0	0	0	0	0	0	0	0	0	0	0	0	0	0	0	2	0	0	0	0	0	0	0	1	0	0	0	0
0	0	0	0	0	1	1	0	0	0	0	0	0	0	1	0	1	0	0	0	0	0	1	0	0	0	0	0	0	0	0	0	0	0	0	0	0	0	0	0	0	0	0	0	1	0	0	1	0	0
0	0	0	0	0	0	0	0	0	0	0	0	0	0	0	0	0	0	0	0	0	0	0	0	0	0	0	0	0	0	0	0	0	0	0	0	0	0	0	0	0	0	0	0	0	0	0	0	0	0
0	0	0	0	0	0	0	0	0	0	0	0	0	0	0	0	0	0	0	0	0	0	0	0	0	0	0	0	0	0	0	0	0	0	0	0	0	0	0	0	0	0	0	0	0	0	0	0	0	0
1	2	8	1	0	0	0	1	0	1	3	5	1	0	2	0	0	0	1	1	0	3	1	0	0	2	0	2	0	2	1	2	1	0	1	1	4	10	2	0	4	0	0	3	2	18	13	9	0	5
1	6	0	1	1	0	0	1	0	0	0	0	0	0	0	1	3	0	0	0	0	0	0	0	2	0	0	0	0	0	1	0	0	1	0	0	0	3	0	0	0	0	0	1	0	6	3	5	1	15
0	0	1	0	0	0	0	1	0	0	0	0	0	0	0	0	0	0	0	0	0	0	0	0	0	0	0	0	0	0	0	0	0	1	0	0	0	0	0	0	0	0	0	0	0	0	0	0	0	1
1	3	1	0	2	0	0	1	0	1	0	0	0	0	0	0	1	0	0	0	0	1	1	0	0	0	0	0	1	0	2	0	0	1	0	0	3	7	0	0	0	0	0	1	2	0	5	7	1	0
2	8	0	0	0	1	2	3	0	0	4	1	0	0	0	0	0	0	0	0	0	1	0	0	1	0	0	0	2	1	7	0	0	0	0	0	0	1	0	0	0	0	1	4	3	3	2	4	1	7
0	0	0	0	0	0	0	0	0	0	0	0	0	0	0	0	0	0	0	0	0	0	0	0	0	0	0	0	0	0	0	0	0	0	0	0	0	0	0	0	0	0	0	0	0	0	0	0	0	0
1	0	0	0	0	0	0	0	0	0	0	1	0	0	0	0	0	0	0	0	0	1	0	0	1	0	0	0	0	0	1	0	0	0	0	0	3	0	0	0	0	0	1	1	1	4	3	0	0	0
149	156	12	6	4	4	10	114	6	38	22	156	6	33	5	9	16	21	7	7	5	110	27	11	8	4	0	3	4	22	40	25	9	10	98	32	408	475	23	2	7	6	14	461	88	582	521	1220	12	165
1	3	1	0	1	0	0	1	1	0	2	0	2	1	0	0	1	1	2	2	0	0	0	0	0	0	0	0	0	0	0	0	0	2	1	0	2	0	0	1	0	1	1	2	2	8	8	0	1	5
0	2	2	0	1	0	0	2	1	0	0	0	0	1	0	0	0	0	0	0	0	2	0	0	0	0	0	0	0	0	2	0	0	0	1	0	0	7	0	0	1	0	0	0	1	3	3	1	0	1
0	1	2	0	0	0	4	65	2	16	1	5	0	0	0	2	0	2	0	0	0	35	5	3	0	0	0	0	0	4	1	2	0	0	6	1	1	6	1	0	0	0	0	20	0	56	23	32	0	2
88	20	7	11	33	50	7	12	6	2	15	20	3	3	1	6	7	12	0	2	3	15	2	3	5	4	3	8	7	17	5	14	3	13	144	22	40	148	17	0	15	17	10	436	55	441	406	988	3	100
0	1	2	0	0	0	0	0	0	0	0	0	0	0	0	0	0	0	0	0	0	1	0	0	0	0	0	0	0	0	0	0	0	0	0	0	0	0	0	0	0	0	0	0	0	0	0	1	0	0
1	1	0	7	0	0	1	0	0	0	0	0	2	0	0	7	0	2	0	0	0	69	5	5	1	3	1	4	3	0	0	0	1	2	0	10	0	0	0	0	0	0	2	11	30	5	3	0	4	0
1	1	3	0	0	0	0	1	0	0	2	0	0	0	0	0	1	0	1	0	1	0	0	0	4	6	0	0	0	0	1	0	0	0	0	0	0	2	0	0	0	0	0	0	0	0	2	2	0	3
0	1	1	1	1	1	0	0	0	0	1	1	0	0	1	1	0	0	0	0	1	0	0	1	0	0	0	0	0	0	3	0	0	0	0	0	1	0	0	0	0	0	0	0	1	13	3	2	1	0
400	1506	1	2	0	1	2	28	0	320	11	2503	41	1435	10	5	4	41	1	6	1	77	222	0	2	4	3	2	0	7	11	5	1	6	2	18	115	256	0	0	1	0	2	25	32	33	16	238	2	135
10	44	7	3	0	3	2	1	1	4	4	6	1	2	1	0	2	3	2	0	3	2	4	4	1	0	2	1	0	3	2	12	0	3	81	3	38	118	34	0	4	2	1	46	4	316	60	128	2	18
0	0	0	0	0	0	0	0	0	0	1	0	0	0	0	0	0	0	0	0	0	0	0	0	1	0	0	0	0	0	0	0	0	0	0	0	1	0	0	0	0	0	0	0	0	1	0	1	0	0
0	0	0	0	0	0	1	0	0	0	0	0	0	0	1	0	0	0	0	0	0	0	0	1	0	0	0	0	0	0	1	1	0	0	0	1	19	59	12	0	0	0	0	4	1	7	2	0	0	0
0	0	0	0	0	0	0	0	0	0	0	0	0	0	0	0	0	0	0	0	0	0	0	0	0	0	0	0	0	0	0	0	0	0	0	0	0	0	0	0	0	0	0	0	0	0	0	0	0	0
20	40	3	1	1	2	3	24	0	6	13	12	1	5	5	0	3	8	2	2	0	9	6	2	7	0	0	1	1	4	49	4	0	5	4	2	31	15	1	2	2	5	2	33	3	56	41	54	6	44
0	3	0	0	0	0	0	0	0	0	0	0	0	0	0	0	0	0	0	0	0	0	0	0	0	0	0	0	0	1	2	1	0	0	0	0	0	0	0	0	0	0	0	0	0	1	0	0	0	0
3	60	1	0	3	0	4	2	0	2	5	3	0	0	0	1	1	25	11	4	0	6	2	0	0	0	0	0	0	1	0	0	0	0	1	2	3	0	21	1	1	0	0	19	3	5	5	129	4	0
0	2	2	1	0	0	0	1	0	0	0	0	2	0	0	0	0	1	0	1	0	0	0	0	0	0	0	0	0	0	1	0	0	0	0	0	0	0	0	0	0	0	0	1	0	0	0	1	0	1
0	13	9	2	2	0	2	4	1	3	2	4	0	0	0	0	6	5	2	0	0	1	2	4	2	0	2	2	3	1	5	3	2	1	2	3	2	4	4	1	0	0	1	8	2	8	5	10	5	4
0	0	0	0	0	0	0	0	0	0	0	0	0	0	0	0	0	0	0	0	0	0	0	0	0	0	0	0	0	0	0	0	0	0	0	0	0	0	0	0	0	0	0	0	0	0	0	0	0	1
0	0	0	0	0	0	0	0	0	0	0	0	0	0	0	0	0	1	0	0	0	0	0	0	0	0	0	0	0	0	0	0	0	0	0	0	0	0	5	0	0	0	0	1	0	0	0	0	0	0
5	59	114	4	16	13	8	237	5	30	60	23	2	0	2	18	9	103	5	20	1	26	9	6	81	25	9	2	2	237	194	5	2	1	17	29	4	1	11	14	27	2	2	215	59	19	48	91	38	3
0	0	0	0	0	0	0	0	0	0	0	0	0	0	0	0	0	0	0	0	0	0	0	0	0	0	0	0	0	1	0	0	0	0	0	0	0	0	0	0	0	0	0	0	0	0	0	1	0	0
0	0	1	0	0	0	0	0	0	0	0	0	0	0	0	0	1	0	0	0	0	0	0	0	0	1	0	0	0	0	0	0	0	0	0	0	0	0	2	0	0	0	0	0	1	0	0	1	0	0
2	1	0	1	0	0	0	2	0	0	1	2	0	0	0	1	0	0	0	1	0	0	2	0	0	0	0	0	0	0	0	0	0	0	0	0	0	1	0	0	1	0	0	5	1	3	3	3	1	3
4	8	0	0	0	0	0	0	0	1	11	0	0	0	0	1	3	3	0	0	0	0	0	0	0	0	0	0	0	11	2	0	0	0	0	0	0	0	1	0	0	0	0	1	0	4	1	3	0	1
2	23	4	2	0	0	2	4	0	3	1	2	1	1	0	2	11	8	7	6	0	2	5	1	4	0	0	0	1	3	2	5	0	1	0	3	11	3	6	0	10	1	1	19	3	17	13	38	1	6
0	1	0	0	0	1	2	1	0	0	1	1	0	0	2	0	0	2	2	0	0	0	1	0	0	0	0	0	0	1	5	0	0	0	0	0	0	0	0	0	0	0	1	5	1	4	1	15	0	1
0	0	0	0	0	0	0	0	0	0	0	0	0	0	0	0	0	0	1	0	0	0	0	0	0	0	0	0	0	0	0	0	0	0	0	0	0	0	0	0	0	0	0	0	0	0	1	4	0	0
6	4	0	2	0	0	2	1	0	3	3	3	0	0	0	4	3	14	5	16	0	3	5	0	3	1	0	0	0	1	9	1	1	0	0	2	5	0	2	2	1	0	5	24	3	10	27	138	8	8
3	26	5	11	0	2	20	28	3	29	16	25	7	9	2	10	37	26	20	26	1	32	28	0	2	0	0	1	0	22	13	14	0	2	4	9	36	32	590	7	7	1	10	141	21	198	141	145	29	93
0	0	0	0	0	0	0	0	0	0	0	0	0	0	0	0	0	0	0	0	0	0	0	0	0	0	0	0	0	0	0	0	0	0	0	0	0	0	0	0	0	0	0	0	0	0	0	0	0	0
8	10	1	7	3	2	207	259	44	68	113	159	142	89	37	135	73	96	21	13	0	280	243	5	10	3	0	2	1	2	3	3	0	27	1	164	1	24	71	22	2	36	263	200	226	3	5	3	373	60
1	5	9	1	0	4	4	6	1	4	8	3	3	1	3	2	5	9	10	8	0	8	7	3	0	1	0	0	0	17	7	7	0	0	0	3	1	3	2	2	1	4	2	7	5	3	2	11	5	6
2	11	2	11	0	3	3	10	0	18	9	3	1	1	1	4	46	12	15	24	0	3	4	2	0	1	0	0	0	0	0	0	0	0	0	0	2	4	3	6	1	0	2	7	9	0	9	9	0	15
0	8	17	1	1	0	1	3	0	2	8	0	0	0	0	1	0	2	0	1	0	2	1	0	3	0	0	0	0	8	6	0	0	0	2	0	1	0	6	0	0	0	1	54	7	4	14	70	1	2
13	93	184	12	168	8	6	44	8	41	53	129	4	1	12	19	24	281	17	92	3	23	14	35	41	12	6	5	1	60	42	0	6	0	3	10	1	3	33	4	12	4	10	59	22	7	28	216	17	4
0	0	0	0	7	0	0	0	0	0	0	3	0	0	0	0	0	0	0	0	0	0	0	0	0	0	0	0	0	0	0	0	0	0	0	0	0	0	0	0	0	0	0	0	0	0	0	0	0	0
88	2686	592	643	18	125	86	237	4	464	1404	84	13	2	14	96	2297	850	249	459	10	145	46	9	261	102	98	0	19	110	622	8	9	15	13	174	75	122	325	117	92	192	106	841	166	176	450	1125	183	219
0	1	1	0	0	0	0	1	0	0	0	0	0	0	2	0	0	2	0	0	0	0	0	0	0	0	0	0	0	1	2	0	0	0	0	0	0	0	4	0	0	0	0	1	0	0	0	2	0	1
0	6	2	0	0	0	0	1	0	5	1	1	1	0	0	0	3	12	4	2	0	3	0	0	0	1	0	0	0	0	8	0	1	0	0	4	0	0	0	0	0	0	0	19	4	1	8	154	7	0
0	0	0	0	0	1	0	0	1	0	0	0	0	0	0	0	0	1	0	0	0	0	0	0	0	0	0	0	0	0	0	0	0	0	0	0	0	0	0	0	0	0	0	0	0	1	0	0	0	0
0	0	0	0	0	0	0	0	0	0	0	0	0	0	0	0	0	0	0	0	0	0	0	0	0	0	0	0	0	0	0	0	0	0	0	0	0	0	0	0	0	0	0	1	0	0	0	0	0	0
0	15	46	0	1	0	3	3	0	0	2	1	0	0	2	0	0	3	1	2	0	3	2	0	1	5	0	2	0	3	0	0	1	0	0	5	4	0	3	1	0	2	0	14	1	16	24	60	8	20
1	0	0	0	0	0	0	0	0	0	0	0	0	0	0	0	0	0	0	0	0	0	1	0	0	0	0	0	0	0	0	0	0	0	0	1	0	2	1	0	0	0	0	1	0	34	70	39	0	7
1	0	0	1	0	0	1	22	0	8	2	2	0	0	0	9	4	22	8	7	0	5	1	0	0	0	0	0	0	1	7	0	1	0	0	0	0	0	3	1	2	0	0	23	4	1	2	12	1	0
0	0	0	0	0	0	0	0	0	0	0	1	0	0	0	0	0	0	0	0	0	0	0	0	0	0	0	0	0	0	0	0	0	0	0	0	0	0	0	0	0	1	0	0	0	0	1	1	0	0
0	1	0	0	1	0	1	1	0	1	1	1	0	0	0	0	0	3	0	0	0	0	0	0	0	0	0	0	0	3	5	0	0	0	0	0	0	1	1	0	0	0	0	1	0	0	0	1	1	1
0	0	0	0	0	0	0	0	0	0	0	1	0	0	0	0	0	0	0	0	0	0	0	0	0	0	0	0	0	0	0	0	0	0	0	0	1	0	0	0	0	0	0	0	0	2	7	16	2	5
0	1	0	6	0	0	1	3	0	7	1	1	1	1	0	1	17	8	3	8	0	2	2	1	0	0	0	0	0	1	2	0	0	0	0	2	0	0	0	0	1	0	3	2	2	6	9	3	1	0
241	1802	257	362	37	62	368	567	127	674	549	384	241	217	71	274	1775	834	714	768	13	529	496	124	125	35	26	23	7	292	300	656	7	68	18	315	361	307	2433	73	44	101	370	1692	490	882	964	1130	594	864
1	9	7	3	1	2	1	2	2	11	5	14	1	15	2	2	0	2	5	1	0	4	3	3	2	2	1	2	1	2	3	0	0	1	1	4	0	4	5	5	1	2	2	8	0	7	3	6	3	4
0	0	0	0	0	0	0	1	0	0	2	0	0	0	0	0	0	1	0	0	0	0	0	0	1	0	0	0	0	0	1	0	0	0	0	0	0	0	0	0	0	0	0	0	0	0	0	0	0	0
130	2340	22	2	0	1	0	28	0	22	12	7	2	1	1	31	33	82	25	38	1	83	7	3	11	3	2	0	0	49	33	7	8	78	3	153	265	353	639	26	41	36	16	604	40	312	599	393	139	1518
8	16	2	2	1	1	2	6	0	6	4	3	0	0	0	2	25	6	8	6	1	1	3	0	4	0	1	1	1	2	12	1	0	2	0	0	0	1	7	1	3	1	4	27	6	2	6	20	4	1
0	0	0	0	0	0	0	0	0	0	1	0	0	0	0	0	0	0	0	0	0	0	0	0	0	0	0	0	0	0	0	0	0	0	0	0	0	0	0	1	0	0	0	1	2	0	0	0	0	1
0	0	0	0	0	0	0	0	0	0	0	0	0	0	0	0	0	0	0	0	0	0	0	0	0	0	0	0	0	0	0	0	0	0	0	0	0	0	0	0	0	0	0	0	0	0	0	0	0	0
0	0	0	0	0	0	0	0	0	0	0	0	0	0	0	0	0	0	3	0	0	0	0	0	0	0	0	0	0	0	2	0	0	1	0	1	0	1	0	0	0	0	0	0	0	0	0	0	0	0
0	2	0	0	0	0	0	0	0	0	0	0	0	0	0	0	0	1	0	0	0	0	0	0	0	0	0	0	0	0	0	0	0	0	0	0	0	0	0	0	0	0	0	0	0	0	0	0	0	0
781	8084	859	785	163	138	994	1926	175	1288	1832	1077	732	493	145	833	2860	2194	1214	1306	38	1569	1112	89	426	125	90	85	42	823	1140	269	54	225	75	1040	786	982	3672	389	242	293	866	3852	1056	2679	5271	5774	1738	3800
8	70	4	3	0	21	2	9	2	2	5	2	0	2	1	3	36	31	13	7	0	2	2	4	4	1	0	1	1	2	4	1	0	0	1	15	588	236	77	3	5	17	16	1067	424	755	1116	2932	29	246
0	1	0	0	0	0	0	1	0	0	0	0	0	0	0	0	0	1	0	0	0	0	0	0	0	0	0	0	0	2	2	0	0	0	0	0	0	0	0	0	0	0	0	3	1	0	1	0	0	0
0	2	0	0	0	0	0	0	0	0	0	13	1	0	0	0	1	4	1	1	0	1	0	0	1	0	0	0	0	0	0	0	0	0	0	1	15	4	1291	0	1	0	1	133	7	12	7	34	1	1
2	11	5	1	0	0	0	1	0	0	1	2	1	0	0	1	0	0	0	0	0	0	1	0	0	0	0	0	0	0	0	0	0	0	0	0	0	0	3	0	0	0	0	3	0	14	7	8	2	0
0	1	0	0	0	0	0	0	0	0	0	0	0	0	0	0	0	0	0	0	0	0	0	0	1	0	0	0	0	0	0	0	0	0	0	0	0	0	0	0	0	0	0	1	0	0	0	0	0	0
0	6	0	2	0	1	1	0	0	2	0	4	1	0	0	0	1	1	0	1	0	1	0	0	0	0	0	0	0	2	2	0	0	0	0	0	1	1	5	2	0	0	0	4	0	1	1	9	1	0
0	0	0	0	0	0	0	0	0	0	0	1	0	0	0	0	0	0	0	0	0	0	0	0	0	0	0	0	0	0	0	0	0	0	0	0	0	0	0	0	0	0	0	0	0	0	0	0	0	0
156	745	41	38	5	9	30	154	8	70	120	88	14	19	3	76	163	224	57	82	4	35	41	4	28	13	1	2	2	22	119	2	6	11	5	32	17	41	176	94	16	7	19	297	60	20	56	124	79	306
0	0	0	0	0	0	0	1	0	0	0	0	0	0	0	0	0	0	0	1	0	0	0	0	0	0	0	0	0	0	0	0	0	0	0	0	0	0	0	0	0	0	0	0	0	0	2	1	0	0
8	22	1	0	0	1	0	2	0	2	1	0	0	0	0	0	0	3	0	0	0	1	0	1	0	0	0	0	1	0	1	1	0	0	0	0	3	0	0	0	0	0	0	4	0	8	1	14	0	2
0	0	0	0	0	0	0	0	0	0	0	0	0	0	0	0	0	0	0	0	0	0	0	0	0	0	0	0	0	0	0	0	0	0	0	0	0	0	0	0	0	0	0	8	1	0	6	0	0	0
0	0	1	0	0	0	0	1	0	0	0	0	0	0	0	0	0	0	1	0	0	0	0	0	0	0	1	0	0	0	1	0	0	0	0	0	0	1	1	0	0	0	2	1	0	1	0	0	0	0
2	36	0	0	0	1	4	7	2	6	6	0	0	0	0	4	6	38	9	2	0	1	2	2	7	0	0	12	0	7	14	11	0	1	0	3	9	5	8	0	3	2	12	63	4	10	10	343	7	0
9	116	31	24	1	13	3	17	0	35	80	9	1	0	0	10	101	54	20	25	1	11	4	0	16	7	11	0	2	8	51	2	0	3	2	16	11	6	12	6	6	17	4	71	7	24	41	109	4	16
0	0	0	0	0	0	0	0	0	0	0	0	0	0	1	0	0	0	0	0	0	0	0	0	0	0	0	0	0	0	0	0	0	0	0	0	0	0	0	0	0	0	0	0	0	1	1	0	0	0
0	0	0	0	0	0	0	0	0	0	0	0	0	0	0	0	0	0	0	0	0	0	0	0	0	0	0	0	0	0	0	0	0	0	0	0	0	0	0	0	0	0	0	0	0	0	1	3	0	1
12	196	48	38	2	7	6	16	1	39	64	5	2	0	0	5	118	60	17	21	0	6	1	1	15	5	5	0	1	9	38	1	1	1	4	14	13	3	18	10	8	16	6	79	13	25	39	155	8	29
4	74	6	0	0	0	8	18	0	9	3	9	4	3	0	9	8	31	22	24	0	19	4	3	11	0	0	0	0	10	12	4	1	8	1	10	8	8	32	7	20	0	4	42	10	20	62	67	14	20
48	127	42	9	50	3	27	92	6	69	74	68	9	0	2	58	68	234	129	122	0	89	39	8	45	11	3	23	2	64	136	1	5	2	6	13	11	16	41	9	20	3	14	276	71	8	32	248	30	13
1	2	6	1	0	1	0	1	0	1	3	0	0	0	0	1	1	0	1	0	0	1	0	0	4	0	2	0	0	43	42	1	0	0	3	1	3	3	0	0	2	0	0	47	11	13	88	41	0	1
0	0	0	0	0	0	1	1	0	0	0	0	0	0	0	0	0	0	0	0	0	0	0	0	0	0	0	1	0	1	0	0	0	0	0	1	0	0	0	0	0	0	0	0	0	0	0	0	0	0
3	36	9	13	12	80	14	523	14	6	53	54	17	45	7	16	8	25	4	0	4	16	9	3	9	6	6	148	48	106	19	3	28	104	33	4	362	1261	983	0	0	3	7	71	414	3171	1207	2756	2	41
0	0	0	0	0	0	0	0	0	0	0	0	0	0	0	0	0	0	0	0	0	0	0	0	0	0	0	0	0	0	0	0	0	0	0	0	0	0	0	0	0	0	0	0	0	0	0	0	0	0
0	0	1	0	0	0	0	0	0	0	0	0	0	0	0	0	0	0	0	0	0	0	0	0	0	0	0	0	0	0	0	0	0	0	0	0	0	0	0	0	0	0	0	0	0	0	0	2	0	0
1	0	0	0	0	0	0	0	0	0	0	0	0	0	0	0	0	0	0	0	0	0	0	0	0	0	0	0	0	0	0	0	0	0	0	0	0	0	0	0	0	0	0	0	0	1	0	0	0	0
0	0	0	0	0	0	0	0	0	0	0	0	0	0	0	0	0	0	0	0	0	0	0	0	0	0	0	0	0	0	0	0	0	0	0	0	0	0	0	0	0	0	0	0	0	0	0	0	0	0
1	0	13	17	6	2	2	2	3	1	2	3	2	2	1	0	106	11	5	2	1	1	0	1	4	1	2	1	2	4	5	1	1	4	0	0	0	0	0	0	1	3	8	0	1	7	1	2	4	1
1	7	0	2	0	1	1	2	4	1	1	6	0	1	2	4	2	1	0	1	0	0	0	0	1	0	1	0	0	3	0	3	0	2	2	1	2	2	3	1	0	4	4	6	1	4	5	4	1	7
1	12	8	9	2	75	0	75	2	2	42	11	8	7	7	3	2	4	1	1	0	7	2	4	5	2	0	65	17	59	6	5	26	41	17	3	70	320	722	2	2	3	7	14	28	968	178	451	1	14
0	0	1	4	1	1	0	7	5	1	1	3	1	3	1	2	11	1	1	2	0	0	0	0	2	1	2	2	9	3	0	0	1	0	3	0	2	0	0	0	5	5	0	0	1	6	5	5	2	3
0	0	0	0	0	1	0	0	0	0	0	0	0	0	0	0	0	0	0	0	0	0	0	0	0	0	0	0	0	0	0	0	0	0	0	0	0	0	0	0	0	0	0	0	0	0	0	0	0	0
0	0	0	0	2	0	0	0	0	0	0	0	0	0	0	0	0	0	0	0	0	0	0	0	1	0	0	0	0	0	0	0	0	0	0	0	0	0	0	0	1	0	0	0	0	6	1	0	0	0
0	0	0	0	0	13	0	0	1	0	0	0	0	0	0	0	0	0	0	0	0	0	0	0	0	0	0	29	0	3	0	1	4	8	3	0	0	0	9	0	0	1	0	0	0	307	16	144	0	4
0	1	0	0	0	24	0	0	0	0	0	0	0	0	0	2	0	0	0	0	0	2	0	1	0	0	0	1	0	0	1	0	2	0	0	0	2	1	188	0	0	0	1	10	17	613	0	0	0	0
4	8	2	1	0	50	2	12	0	1	26	0	6	2	3	0	1	4	0	0	0	1	5	1	1	0	1	16	12	37	4	5	21	30	11	1	104	326	597	1	1	0	6	16	6	1495	272	830	1	16
0	1	3	0	0	0	1	0	0	0	1	1	0	1	1	0	1	0	0	1	2	5	3	29	0	1	0	0	0	0	1	35	0	1	1	0	2	66	581	2	6	1	1	11	9	4	0	0	0	0
1	1	0	0	1	0	0	1	0	1	0	0	1	1	0	1	0	0	1	6	2	0	0	0	0	0	1	1	1	1	1	2	0	0	1	0	0	1	0	28	1	0	0	0	1	2	0	1	0	0
0	0	0	1	0	0	0	0	0	0	0	0	0	0	0	0	0	0	0	0	0	0	0	0	0	0	0	0	0	0	1	0	0	0	0	0	0	0	0	0	0	0	0	0	0	0	0	0	0	0
0	0	0	0	0	0	0	0	0	0	0	0	0	0	0	0	0	0	0	0	0	0	0	0	0	0	0	0	0	0	0	0	0	0	0	0	0	0	0	0	0	0	0	0	0	0	0	0	0	0
0	0	0	0	0	0	0	0	0	0	0	1	0	0	0	0	0	0	0	0	0	0	0	0	0	0	0	0	0	0	0	0	0	0	0	0	0	0	0	0	0	0	0	0	0	1	0	1	0	0
0	0	0	0	0	0	1	0	0	0	0	0	0	0	0	0	0	0	0	0	0	0	0	0	0	0	0	0	0	0	0	0	0	0	0	0	0	0	0	0	0	0	0	0	0	0	0	0	0	0
0	0	0	0	0	0	0	0	1	0	1	1	0	0	0	0	0	0	0	0	0	0	0	0	0	0	0	0	0	0	0	0	0	0	0	0	3	3	0	3	2	0	0	0	0	0	2	0	0	2
82	202	146	47	69	41	16	72	18	42	221	96	23	82	12	15	227	99	29	26	30	48	29	13	26	7	13	27	18	25	71	12	7	9	19	14	72	120	59	23	12	7	24	195	67	233	237	180	35	151
0	0	2	0	26	1	4	1	1	0	1	0	1	0	3	0	2	1	2	1	0	6	0	3	2	2	0	0	2	0	1	5	4	12	9	11	1	0	0	1	1	0	0	5	6	0	0	0	1	2
1	5	43	1	13	6	3	3	0	0	2	0	0	0	0	2	2	0	1	1	1	0	0	0	1	0	3	1	0	1	3	0	2	1	0	1	1	2	1	0	1	0	0	4	2	5	12	3	0	40
1	1	4	8	1	1	1	0	1	0	1	0	0	1	1	1	0	2	0	1	1	30	1	1	0	2	1	0	0	3	0	0	0	2	1	2	0	1	1	2	1	1	1	3	7	2	5	3	1	2
0	0	1	0	0	0	0	0	0	0	0	0	0	0	0	0	0	0	0	0	0	0	0	0	0	0	0	0	0	0	0	0	0	0	0	0	0	0	0	0	0	0	0	0	0	0	0	0	0	0
0	0	0	0	0	0	0	0	1	0	0	0	0	0	0	0	0	0	0	0	0	0	0	0	0	0	0	1	0	1	0	1	0	0	0	0	0	0	0	0	0	0	0	0	2	0	0	1	0	0
2	0	19	0	0	0	0	2	0	2	1	2	0	0	0	0	0	0	0	0	0	0	0	0	0	0	0	0	1	0	0	0	0	0	0	0	0	0	0	1	0	0	0	0	1	0	0	0	0	0
0	5	8	0	0	0	0	1	1	0	2	1	0	2	1	1	2	0	0	1	0	0	1	1	0	2	0	0	0	0	3	0	0	1	2	0	0	0	0	0	0	0	5	0	2	1	0	0	3	3
1	2	107	2	3	1	0	2	2	0	2	0	0	1	1	0	0	1	1	0	0	7	1	0	0	0	4	2	2	1	3	0	1	0	0	1	0	1	1	0	0	0	1	2	2	4	1	0	2	1
0	0	0	0	0	0	0	0	0	0	0	0	0	0	0	0	0	0	0	0	0	0	0	0	0	0	0	0	0	0	0	0	0	0	0	0	0	0	0	0	0	0	0	0	0	0	0	1	0	0
0	1	1	0	0	0	1	0	0	1	1	0	0	0	0	0	0	0	0	0	1	0	2	1	0	2	0	0	0	0	1	0	0	0	0	0	0	0	0	0	0	0	0	1	2	0	0	0	1	0
0	3	5	6	0	0	0	0	0	0	0	0	0	0	0	0	3	0	2	0	0	0	0	2	1	0	0	3	14	2	0	0	1	6	8	3	0	0	1	0	17	18	5	2	0	0	0	0	0	0
0	0	0	0	0	0	0	0	0	0	0	0	0	0	0	0	0	0	0	0	0	0	0	0	0	0	0	0	0	0	0	0	0	0	0	0	0	0	0	0	0	0	0	1	1	0	0	0	0	1
3	13	4	3	1	0	0	3	0	2	7	3	3	0	1	0	7	2	1	0	3	21	1	0	3	0	1	0	0	0	2	0	0	0	0	7	6	2	1	1	0	0	0	5	7	13	4	3	1	3
0	1	0	1	0	1	0	1	1	0	0	0	0	0	0	0	0	0	0	0	0	1	0	0	0	0	0	0	0	0	1	0	1	0	0	0	0	0	0	0	0	0	0	1	0	0	0	0	0	0
1496	8591	1833	49	22	107	124	2519	80	3237	334	98	19	18	14	261	1369	246	54	31	13	36	14	15	100	10	10	16	9	329	1566	43	10	66	96	266	892	1951	795	919	258	108	68	1983	277	6272	6961	12257	1174	9095
0	0	0	0	0	1	0	0	0	0	0	0	0	0	0	0	0	0	0	0	0	0	0	0	0	0	0	0	1	0	0	0	0	0	0	0	5	0	0	0	0	0	0	1	0	40	7	10	0	0
377	1988	58	2	2	4	35	64	11	68	62	4	3	0	5	30	417	59	33	11	0	3	1	2	10	5	0	1	1	62	263	6	8	16	2	76	75	328	262	80	19	100	14	200	47	427	348	416	122	575
35	116	1	3	0	4	0	1	3	1	2	0	0	0	2	1	17	2	3	1	0	0	0	0	0	0	0	0	0	2	3	2	1	0	1	4	9	61	19	1	0	6	9	376	88	64	69	71	13	348
0	0	0	0	0	0	0	0	0	0	0	0	0	0	0	0	0	0	0	0	0	0	0	0	0	0	0	0	0	0	0	0	0	0	0	0	0	0	0	0	0	0	0	0	0	2	1	11	0	5
9	52	7	1	0	1	0	4	0	9	1	0	1	0	0	0	2	2	0	0	0	0	0	1	0	0	0	0	1	0	9	0	1	0	2	0	0	6	9	12	3	0	0	8	2	18	17	32	0	51
0	4	0	0	0	0	1	0	0	0	0	0	0	0	0	0	0	0	1	0	0	0	0	0	0	0	0	0	0	0	0	0	0	0	0	0	1	0	2	0	0	0	0	0	0	0	6	33	1	4
4030	10890	172	0	2	8	160	544	72	85	90	16	7	1	8	60	15	17	6	2	0	3	0	4	26	0	1	5	1	345	1372	27	6	120	41	118	1065	2095	4284	640	104	426	32	417	121	1315	5348	2482	803	5408
6	38	5	1	1	0	0	4	0	2	7	0	0	0	0	2	4	4	0	0	1	0	0	0	1	0	0	0	3	5	7	1	0	0	0	5	35	8	8	13	5	9	1	9	2	84	28	36	2	59
194	981	18	1	1	4	9	82	11	12	23	2	1	1	2	25	11	9	2	3	0	1	1	1	10	0	0	1	0	19	127	3	3	13	4	12	95	219	284	36	24	3	1	83	16	124	152	292	57	468
32	15	0	5	1	0	1	4	3	0	2	4	0	0	4	0	7	1	1	3	1	0	3	1	1	0	0	4	4	2	5	1	1	30	13	1	2	14	1	4	47	12	1	7	0	39	39	74	1	164
583	2828	104	29	46	24	88	49	21	79	44	26	13	20	4	25	380	30	52	33	24	17	19	43	73	27	77	67	13	27	77	48	47	63	97	117	3670	5405	9157	117	50	159	128	253	156	3692	8415	3694	329	10233
367	2626	320	65	194	411	152	256	38	150	112	34	19	18	8	41	613	82	101	56	17	16	8	18	77	11	10	29	7	100	325	43	8	63	32	121	608	986	1966	272	73	205	197	942	212	453	1521	719	704	11137
5113	19267	1677	81	52	218	1303	2466	251	2137	1324	231	73	47	28	501	10344	1298	880	372	26	148	20	90	264	40	27	93	53	378	2334	138	45	370	146	1496	3873	5526	6968	2129	540	1611	565	3205	896	6209	9166	10465	4840	40456
134	551	45	5	1	4	11	70	3	20	21	0	1	1	2	15	99	27	0	2	0	3	0	2	13	3	1	0	2	7	78	18	2	3	5	11	89	234	268	12	4	8	6	109	14	413	301	265	73	456
0	0	0	0	1	0	0	0	0	0	0	0	0	1	0	1	0	0	0	0	0	0	0	1	0	0	0	0	0	0	1	1	0	0	0	1	0	0	0	0	0	0	0	0	0	0	0	0	0	0
7	18	1	21	0	5	13	6	24	2	2	8	1	4	3	2	5	6	3	8	10	9	11	7	3	7	1	20	16	13	34	7	0	2	8	1	4	30	58	24	0	0	1	3	14	9	10	2	1	27
3	2	0	0	0	0	5	4	0	0	0	0	0	0	0	0	0	0	0	0	0	0	0	0	0	0	0	0	0	0	0	0	0	0	0	0	152	11	10	2	1	0	1	3	0	23	31	6	5	14
95	310	27	3	0	6	89	36	4	22	79	14	0	4	1	5	308	65	60	28	2	11	1	64	9	0	1	0	0	5	43	1	1	3	2	54	5	32	45	15	7	5	41	26	10	20	17	18	151	170
4	1	0	0	0	0	0	0	0	0	0	1	0	0	0	0	0	0	0	0	0	0	0	0	0	0	0	0	0	0	2	0	0	0	0	0	3	0	0	0	0	0	0	1	0	0	0	0	2	3
139	363	22	1	0	2	8	8	2	4	9	1	0	1	0	9	83	12	4	8	0	0	0	0	0	0	0	0	0	0	17	0	0	1	0	11	12	43	58	17	1	1	3	46	6	295	413	808	121	999
2	0	0	0	0	0	0	0	0	0	0	0	0	0	0	0	0	0	0	0	0	0	0	0	0	0	0	0	0	0	0	0	0	0	0	0	0	0	0	0	0	0	0	0	0	175	19	252	0	8
3	4	1	0	0	0	0	0	0	0	0	0	0	0	0	0	1	0	0	0	0	0	0	0	0	0	0	5	0	0	0	0	0	26	0	57	2	6	37	246	70	345	29	1	1	2	0	1	4	0
62	43	1	1	0	0	3	5	1	4	7	3	2	1	0	2	96	3	1	0	0	1	1	0	1	0	0	0	0	0	1	0	4	3	0	16	4	22	37	12	3	3	0	7	1	15	11	16	77	65
5	121	0	0	0	0	0	0	0	0	0	0	0	0	0	0	1	0	0	0	0	0	0	0	0	0	0	0	0	0	0	0	0	0	0	0	3	0	3	0	0	2	0	4	1	5	3	4	1	3
0	4	11	0	2	11	0	0	0	0	0	0	0	0	0	0	4	0	0	0	0	0	0	0	0	0	1	6	6	4	0	0	1	5	5	2	1	0	0	2	2	0	1	2	0	0	0	0	0	0
1	145	0	0	0	0	0	10	0	1	0	1	1	0	0	1	1	0	0	0	0	0	0	0	1	0	0	0	0	3	11	0	0	1	2	1	42	84	185	21	2	1	0	51	3	8	9	20	5	131
37	30	0	0	0	0	0	1	0	0	0	0	0	0	0	0	0	0	1	0	0	0	0	0	0	0	0	0	0	0	5	0	0	1	0	1	55	1	7	0	1	1	1	1	0	18	36	88	2	40
0	0	0	0	0	0	0	0	0	0	0	0	0	0	0	0	0	0	0	0	0	0	0	0	0	0	0	0	0	0	0	0	0	0	0	0	0	0	0	1	0	0	0	0	0	0	0	0	0	0
29	771	172	1	2	1	8	87	16	4	5	1	0	2	0	7	6	6	1	2	2	1	0	0	16	9	10	9	4	13	37	6	1	7	4	9	50	174	68	11	10	13	25	231	82	1028	801	2259	258	1217
162	809	28	0	0	6	6	116	5	18	30	6	0	1	1	9	8	14	1	0	0	0	0	1	8	0	0	0	1	49	203	1	2	6	10	11	5	70	59	69	42	2	0	75	17	14	8	37	25	493
1	0	0	0	0	0	0	0	0	0	0	0	0	0	0	0	0	0	0	0	0	0	0	0	0	0	0	0	0	0	0	0	0	0	0	0	0	0	0	0	0	0	0	0	0	0	0	0	0	0
0	0	1	1	1	0	1	0	1	0	0	0	1	2	0	0	2	0	0	0	0	3	1	0	1	0	0	3	0	0	0	1	0	0	1	1	0	0	0	0	1	0	2	1	0	0	0	2	0	0
1	4	0	4	2	3	1	3	0	0	0	0	0	0	1	1	0	0	2	0	0	1	2	1	1	0	1	1	1	0	1	1	0	0	0	0	0	0	0	0	0	0	0	1	0	0	0	1	0	2
8	52	12	13	13	13	9	40	5	6	9	9	3	4	11	3	5	58	1	2	8	7	9	11	2	1	1	11	8	11	15	4	0	3	6	16	1	2	9	2	3	3	8	47	35	177	63	175	3	21
0	0	0	2	0	0	0	0	0	0	0	0	0	0	0	0	0	0	1	0	0	0	0	0	0	0	1	0	0	0	0	0	0	0	0	0	0	0	0	0	0	0	0	0	0	0	0	0	0	0
31	288	12	14	18	10	13	9	4	8	25	16	5	5	7	3	2	11	4	3	3	8	7	8	7	1	1	5	1	6	23	2	0	3	4	2	2	7	5	1	2	2	4	31	14	1436	734	1465	13	232
180	1989	27	10	8	11	42	535	19	48	110	94	6	8	5	35	36	92	12	10	7	41	61	5	45	13	6	17	26	145	597	19	15	14	11	63	285	379	85	44	84	22	53	2850	852	2960	1424	1293	221	340
1	2	1	4	4	0	1	1	0	1	2	5	1	4	1	2	0	0	1	0	0	1	2	0	1	0	0	0	0	0	5	1	0	0	1	0	0	0	0	0	0	0	0	0	1	0	0	0	0	1
78	314	54	60	76	50	47	247	23	39	99	55	28	26	29	22	29	52	23	26	40	53	48	44	70	25	14	25	33	65	181	10	15	21	16	32	95	138	24	21	33	25	26	524	166	837	532	463	48	163
2104	7001	1175	1471	597	880	1068	2510	550	557	1057	874	561	584	562	430	629	594	765	446	591	674	698	1254	954	272	381	645	677	621	1971	932	360	436	425	402	2443	2035	475	242	377	239	810	3301	1558	8799	9293	6114	1033	4086
4	0	0	0	0	0	0	0	0	0	0	1	0	0	0	0	0	0	0	0	0	0	0	1	0	0	0	0	0	0	1	0	0	1	0	1	0	0	0	0	1	0	0	0	0	0	0	0	0	0
0	0	0	0	0	0	0	0	0	0	0	0	1	0	0	0	0	0	0	1	0	0	0	0	0	0	0	0	0	1	0	0	0	0	0	0	0	0	0	1	0	0	0	0	1	0	0	1	0	1
1	1	3	2	1	0	3	1	3	1	0	1	0	4	1	2	0	2	0	0	0	0	1	0	0	0	0	0	0	4	0	0	0	2	2	3	0	0	0	0	5	0	4	2	0	1	1	2	0	0
0	0	0	1	0	0	0	0	0	0	0	0	0	0	0	0	0	0	1	0	0	0	0	0	0	0	0	0	0	0	0	0	0	0	0	0	0	0	0	0	1	0	0	0	0	0	0	0	0	0
0	1	0	7	0	0	0	4	3	12	2	1	9	14	11	3	0	8	2	10	5	3	3	0	5	3	2	1	16	3	7	7	0	0	5	0	3	1	1	5	2	2	3	2	2	1	3	2	8	17
50	297	28	2	0	43	17	230	12	41	15	31	0	1	1	21	5	105	7	1	0	0	1	0	72	2	0	0	2	40	202	1	3	3	23	37	7	10	13	8	22	6	26	1141	142	683	785	1452	259	65
3	19	7	3	0	2	0	3	2	5	0	0	2	2	5	2	3	4	1	1	1	1	0	1	1	0	0	3	0	3	3	1	0	5	0	0	4	0	0	1	0	0	3	10	1	3	2	4	1	4
3	10	14	5	1	4	1	6	1	2	9	0	0	1	1	1	7	0	2	3	2	0	3	1	1	1	0	1	0	1	8	1	0	0	1	2	0	1	12	0	1	1	1	11	2	0	3	0	3	15
0	0	0	0	0	0	0	1	0	0	0	0	1	0	0	1	0	0	0	0	0	0	0	1	0	0	0	0	0	0	1	0	0	0	0	0	0	0	0	0	0	0	0	0	0	0	0	1	0	1
0	0	0	0	0	0	0	0	0	0	0	0	0	0	0	0	0	0	0	0	0	0	0	0	1	0	0	0	0	0	0	0	0	0	0	0	0	0	0	0	0	0	0	1	0	1	1	0	0	0
0	0	0	1	0	3	1	0	0	0	0	1	0	0	0	0	0	0	0	0	0	0	0	0	1	0	0	0	0	0	0	0	0	0	0	0	0	0	0	0	0	0	0	0	0	0	0	3	0	0
64	354	4	1	2	1	2	110	1	3	0	4	2	0	3	36	166	55	4	1	0	3	1	1	9	2	4	3	1	9	44	2	2	19	2	55	68	387	43	0	2	33	10	427	64	1432	1209	2291	10	638
0	0	1	0	0	1	0	2	1	1	0	3	0	0	2	0	0	0	1	0	0	0	0	0	0	0	0	0	0	0	0	1	0	1	0	0	9	0	0	0	0	1	1	0	0	1	0	0	0	0
0	0	1	1	0	0	0	0	0	0	0	1	0	0	0	0	0	0	0	0	0	0	1	0	0	0	0	0	0	0	0	0	0	0	1	0	0	0	0	0	0	0	0	0	0	0	1	1	0	0
1	2	3	0	1	2	0	0	0	2	8	0	0	0	0	3	3	1	0	0	0	0	2	1	4	1	0	0	0	1	5	0	0	0	1	0	1	1	0	1	1	0	1	3	3	1	0	2	0	2
0	0	0	0	0	0	0	0	0	0	0	0	0	0	0	0	0	0	0	0	0	0	0	0	0	0	0	0	0	0	0	0	0	0	0	0	0	0	0	0	0	0	0	0	0	1	2	0	0	0
63	515	156	24	7	7	19	76	26	29	37	19	27	13	11	26	47	25	34	14	20	22	17	9	19	8	6	5	13	25	98	13	10	18	7	19	7	44	24	25	11	14	22	849	53	2535	1937	4179	109	319
0	0	0	0	0	0	0	0	0	0	0	0	1	0	0	0	0	0	0	0	0	0	0	0	0	0	0	0	0	0	0	0	0	0	0	0	0	0	0	0	0	0	1	0	0	0	1	0	0	0
3	21	0	0	1	2	2	3	0	0	1	2	0	0	0	0	2	0	0	1	1	0	0	1	3	0	0	1	0	2	2	0	1	2	1	1	0	0	1	2	2	3	4	4	3	7	4	2	0	3
0	2	0	0	0	1	2	1	1	0	3	1	0	0	0	0	0	0	0	1	0	0	0	0	1	0	0	0	0	0	1	1	0	1	1	0	0	1	0	2	1	0	0	1	1	1	0	0	1	0
1	8	0	1	1	0	0	2	1	0	0	4	0	0	0	0	0	1	4	0	0	0	0	0	0	0	1	0	0	0	2	0	0	0	1	0	0	0	0	0	0	0	0	2	1	3	0	1	1	0
0	0	0	0	0	0	0	0	1	0	0	0	0	0	0	0	1	0	0	0	0	0	0	0	0	0	0	0	0	0	0	0	0	0	0	0	0	0	0	0	0	0	0	0	0	0	0	0	0	0
0	0	0	0	0	0	0	0	0	0	0	0	0	0	0	0	0	0	0	0	0	0	0	0	0	0	0	0	0	0	0	0	0	0	0	0	0	0	0	0	0	0	0	0	0	0	0	0	0	0
0	1	3	4	5	2	13	9	15	3	3	2	1	4	0	5	6	2	8	6	8	3	3	5	12	4	13	13	3	13	1	3	1	20	10	12	0	0	1	3	24	15	21	8	5	0	1	2	3	0
21	115	10	14	10	8	13	22	7	5	13	12	7	4	1	6	4	9	8	5	5	2	6	8	11	5	4	11	5	12	17	8	1	2	5	7	33	32	5	2	0	4	7	150	33	35	32	44	18	20
2	21	33	4	1	2	1	2	0	0	4	0	0	0	0	0	15	2	2	0	0	0	2	0	0	1	0	17	25	2	0	3	1	4	16	5	8	8	1	1	5	17	4	3	0	1	2	0	2	0
6	61	61	4	0	1	3	0	0	0	0	0	0	0	0	0	27	0	8	0	0	0	0	0	0	0	0	58	85	18	3	20	20	176	129	37	2	1	0	12	609	3509	24	10	0	12	1	3	0	0
20	392	100	80	21	445	175	802	42	93	75	179	4	0	5	155	51	97	22	7	126	58	55	38	478	15	11	61	83	690	3323	158	79	46	173	117	11	25	59	70	242	107	19	768	126	187	55	592	89	14
25	23	23	3	1	4	0	0	0	0	2	0	0	0	1	0	9	1	2	0	0	0	0	2	0	0	0	9	18	2	6	2	4	6	8	4	1	3	15	2	5	23	3	12	0	5	6	194	19	12
0	1	0	0	0	0	0	0	0	0	0	0	0	0	0	0	2	0	0	0	0	0	0	1	0	0	0	0	0	0	0	0	0	0	0	0	0	0	0	0	0	0	0	0	0	0	0	0	0	0
1	2	2	0	1	1	0	0	1	0	0	0	0	0	0	0	1	0	0	0	0	0	0	0	0	0	0	0	0	1	0	0	0	0	0	3	0	0	0	0	1	2	0	1	0	17	9	1	0	2
2	15	15	3	0	1	1	0	1	1	2	1	1	0	0	1	5	1	1	1	0	0	0	3	0	0	0	3	5	0	1	0	0	4	5	3	2	3	0	3	11	37	0	25	0	35	5	10	3	3
15	13	7	9	8	2	2	18	1	12	13	11	5	1	3	4	4	5	3	4	4	7	1	8	2	0	0	0	3	2	16	3	2	4	7	1	12	24	5	0	2	1	7	7	3	24	7	3	7	35
25	620	182	3	3	1	3	49	20	1	3	23	0	0	2	1	262	12	1	2	0	5	0	1	0	1	0	1	3	2	6	1	3	8	10	6	38	8	13	736	10	11	2	470	9	1070	455	562	4	131
1576	83	55	212	1060	26489	4	16	3	3	25	7	3	24	8	6	18	6	7	4	3	6	3	37	120	45	71	171	55	2041	2020	104	71	70	70	18	0	8	1	3	15	20	95	12	12	123	11	88	10	235
1	61	187	7	0	2	3	0	1	0	0	1	0	0	0	3	50	5	3	0	0	0	0	0	0	0	0	21	34	16	0	6	11	46	31	16	0	0	0	19	75	299	6	19	0	4	3	0	0	2
0	0	0	0	0	0	0	0	0	0	0	0	0	0	0	0	0	0	0	0	0	0	0	1	0	0	0	0	0	0	0	0	0	0	0	0	0	0	0	0	0	0	1	0	0	0	0	0	0	0
1	0	0	0	1	0	0	0	0	0	0	2	0	0	0	0	0	0	0	0	0	0	0	0	0	0	0	0	0	0	0	0	0	0	0	0	0	0	0	0	0	0	0	0	0	0	0	0	0	0
237	205	202	14	0	5	7	27	5	3	64	20	1	0	1	7	73	8	6	0	1	1	1	2	2	0	0	43	77	32	93	8	17	60	60	60	2	5	2	4	111	317	36	30	4	782	143	200	6	158
101	262	5	1	6	139	0	0	0	0	2	0	0	0	0	0	13	0	1	1	0	0	2	0	1	0	0	1	6	0	2	1	0	6	2	1	1	4	1	55	8	79	40	1595	1	2	0	1	5	33
0	0	7	0	0	2	0	0	0	0	0	0	0	0	0	0	2	0	0	0	0	0	0	0	0	0	0	12	6	6	0	2	1	2	8	5	0	0	0	0	1	3	3	7	0	0	0	0	0	0
7	27	90	57	3	12	0	1	0	0	2	9	1	0	0	0	129	13	3	0	2	2	2	6	0	0	1	4	8	4	2	1	2	10	6	9	0	1	0	3	53	215	5	49	1	913	26	11	2	7
0	0	2	0	0	0	0	0	0	0	0	0	0	0	0	0	0	0	0	0	0	0	0	0	0	0	0	0	0	0	0	0	1	1	0	0	0	0	0	0	2	2	0	2	0	0	1	0	0	0
1	86	112	17	0	2	0	0	1	0	0	3	0	0	0	0	72	6	9	0	0	0	0	0	0	0	1	214	174	91	2	56	22	52	113	99	0	0	0	28	121	443	50	9	0	0	0	0	0	0
0	0	2	0	0	0	0	0	0	0	0	0	0	0	0	0	0	0	0	0	0	2	0	0	0	0	1	2	0	0	0	0	1	0	2	0	0	0	0	3	0	2	2	0	0	0	0	0	5	0
23661	16035	7537	4228	26547	4091	502	5104	346	1437	3454	1542	186	81	82	898	492	1192	139	27	21	566	154	287	240	32	49	542	738	1368	12240	602	347	2093	847	962	2095	1792	433	1806	991	1698	368	3275	517	10267	8515	20601	1231	11535
1355	2641	2396	294	109	906	31	166	21	45	206	119	6	17	6	39	1249	184	220	3	3	21	14	65	25	2	14	1764	2765	876	590	438	410	1155	1953	1228	40	52	9	153	2081	5761	696	1061	19	2280	717	814	147	673
0	0	1	1	0	0	0	2	1	0	2	0	0	0	0	0	0	2	0	0	1	0	0	5	1	0	0	0	2	3	0	1	0	0	0	0	0	0	0	2	0	0	3	1	0	12	3	0	0	0
0	4	16	5	5	2	6	1	15	0	1	0	6	1	10	2	10	0	7	3	2	2	2	1	0	0	0	9	14	4	2	2	3	17	16	1	1	1	0	3	22	19	2	6	1	4	1	2	5	2
11	627	223	52	0	30	3	1	4	0	7	3	0	0	0	3	260	19	56	1	1	0	0	1	1	0	4	266	404	113	1	80	82	126	295	178	0	0	0	16	226	776	83	26	2	423	88	70	14	9
0	0	0	0	0	0	0	0	0	0	0	0	0	0	0	0	0	0	0	0	0	0	0	0	0	0	0	0	0	0	0	0	0	1	0	0	0	0	0	0	0	1	0	0	0	0	0	0	0	0
0	1	1	0	0	0	0	0	0	0	1	0	0	0	0	0	0	0	0	0	0	0	0	0	0	0	0	0	0	0	0	0	0	0	0	0	0	1	0	0	0	0	0	1	0	0	0	0	0	0
1	2	1	0	0	3	1	3	0	0	1	1	0	0	1	0	0	0	0	0	0	1	0	0	1	0	0	0	0	2	1	0	0	0	2	0	0	0	0	0	2	3	0	6	2	0	0	0	0	0
0	0	0	0	0	1	0	0	0	1	0	1	0	1	0	0	0	0	0	0	1	0	0	0	0	0	0	0	0	1	0	0	1	0	0	0	0	0	0	0	1	0	1	0	0	0	0	0	0	0
9	11	1	0	0	0	0	0	0	0	0	0	0	0	0	0	0	0	0	0	0	0	0	0	0	0	0	1	3	1	0	0	0	0	5	0	2	0	0	0	0	6	0	87	0	1225	424	525	72	8
2	0	0	3	0	0	0	0	1	0	0	0	0	0	0	0	0	0	0	0	0	0	1	0	0	0	0	0	0	1	1	0	0	0	0	0	3	2	0	0	0	0	1	2	0	1	0	0	0	1
36	76	91	1208	37	336	739	721	1865	316	744	3524	1127	274	2137	293	184	235	1037	815	1113	189	1135	1094	423	373	357	377	408	193	943	622	569	442	515	276	114	190	47	240	311	328	673	450	486	35	5	7	1173	24
278	3379	2383	1051	234	249	809	1536	548	445	608	546	132	126	116	682	2798	867	89	103	110	603	285	1381	195	401	2140	131	160	143	624	244	162	20	183	187	4	30	6	1961	133	43	337	218	365	14	3	1	865	252
246	3203	704	706	414	1686	574	615	840	390	570	792	397	184	537	503	1272	252	437	281	393	421	423	473	233	182	324	256	244	161	590	386	259	282	258	245	309	636	232	375	271	226	650	1075	367	4757	5329	3621	541	1728
0	0	0	0	0	0	0	0	0	0	0	0	0	0	0	0	0	0	0	1	0	0	0	0	0	0	0	0	0	0	0	0	0	0	0	0	2	0	0	0	0	0	0	8	0	33	4	15	0	0
185	1696	1025	905	106	188	663	1047	812	315	546	959	321	145	468	420	1374	424	277	195	238	366	403	923	181	282	1137	157	206	151	707	310	323	130	238	204	36	103	19	1343	164	45	330	228	259	89	24	25	635	215
0	0	0	0	0	0	0	0	0	0	0	0	0	0	0	0	0	0	0	0	1	0	0	0	0	0	0	0	0	0	1	0	0	1	0	0	0	0	0	0	0	0	1	0	1	0	0	0	0	0
0	0	7	2	3	5	10	2	11	2	1	0	9	1	3	4	4	1	11	3	11	5	2	3	7	7	4	12	23	11	9	22	11	21	6	10	0	0	1	2	13	7	9	3	5	1	0	0	1	1
1	1	4	1	1	1	1	1	1	2	1	1	0	1	1	0	2	0	3	1	0	0	0	2	0	1	1	0	1	0	1	2	0	0	1	1	0	0	0	3	0	0	0	1	0	0	0	0	2	0
3	2	8	15	12	15	8	9	7	3	2	4	6	11	12	5	1	3	6	5	12	4	12	13	11	3	1	5	5	9	16	12	2	5	8	5	0	2	1	4	9	12	18	4	4	1	0	0	5	0
17	37	51	74	28	37	52	51	38	35	33	24	32	43	32	11	16	14	54	25	34	25	38	49	26	14	16	30	24	32	48	28	17	27	34	39	3	9	25	10	35	17	28	16	35	3	2	0	24	10
0	0	0	0	0	0	0	0	1	0	0	0	0	0	0	0	0	0	0	0	0	0	0	0	0	0	0	0	0	0	0	0	0	1	0	0	0	0	0	0	0	0	0	0	0	0	0	0	0	0
0	0	0	0	1	0	0	0	0	0	0	0	0	0	0	0	0	1	0	1	0	0	0	0	0	0	0	0	0	0	0	0	0	1	0	0	0	0	0	0	10	0	1	0	1	0	0	0	0	0
6	0	5	27	9	28	23	17	6	6	5	13	11	24	12	1	3	6	16	6	15	7	15	28	13	2	10	7	7	20	8	22	6	3	9	8	0	1	1	3	5	1	12	2	8	1	0	0	12	0
0	1	5	3	1	3	3	1	5	3	0	0	0	2	0	0	0	0	2	1	0	1	1	0	1	0	0	1	1	2	0	0	0	6	0	2	0	0	1	2	5	5	1	0	1	0	0	0	0	0
1	42	0	4	2	1	1	1	3	2	4	7	0	3	2	32	2	0	3	2	5	2	2	3	0	0	2	0	0	1	4	0	0	0	0	4	0	0	1	0	1	0	0	19	3	22	2	9	2	1
0	0	0	0	0	0	0	0	0	0	0	1	0	0	0	0	0	0	1	0	0	0	1	0	1	2	0	0	0	0	1	0	0	0	0	0	0	0	0	0	0	0	0	0	0	33	2	4	0	2
2	7	4	3	5	2	5	3	3	1	2	4	1	1	0	0	0	0	1	2	2	2	1	2	1	1	0	5	2	3	3	2	2	2	10	3	1	1	1	6	6	0	1	2	4	7	2	3	1	6
0	0	0	0	0	0	0	0	0	0	0	0	0	0	0	0	0	0	0	0	0	0	0	0	0	0	0	0	0	0	0	0	0	0	0	0	0	0	0	0	0	0	0	0	0	2	0	0	0	0
50	145	78	184	636	291	131	62	74	48	47	49	63	63	47	68	62	24	94	153	75	65	65	101	98	76	79	72	54	107	120	52	106	59	32	87	8	23	26	14	56	58	88	36	63	138	27	98	46	26
1	0	0	0	0	0	1	0	0	1	0	0	0	0	0	0	0	0	0	0	0	0	0	0	0	0	0	0	0	0	0	0	0	0	0	0	0	0	0	0	0	0	0	0	0	0	0	0	0	0
0	0	0	0	1	0	0	0	0	0	0	0	0	0	0	0	0	0	0	0	0	0	0	0	0	0	0	0	0	0	0	0	0	0	0	1	0	0	0	0	0	1	0	0	0	0	0	0	0	0
0	2	0	0	0	0	0	0	0	0	0	0	0	0	0	0	0	0	0	0	0	0	0	0	0	0	0	0	0	0	1	0	0	0	0	0	0	0	0	0	0	0	0	0	0	22	3	2	0	0
0	0	1	0	3	1	0	1	2	1	2	0	0	1	0	1	1	0	1	0	0	0	1	1	0	0	0	1	0	0	1	0	0	0	0	1	0	0	0	0	1	0	0	0	0	0	0	0	1	0
10	23	29	65	106	56	56	36	49	36	29	46	22	29	37	13	15	10	32	14	32	55	63	91	43	19	18	31	23	47	66	28	12	10	13	17	89	90	282	2	18	12	40	17	42	153	134	694	23	140
80	144	133	556	502	676	374	246	228	191	144	204	231	307	247	156	106	77	321	223	269	262	323	927	335	111	196	239	212	438	333	350	103	149	107	206	3	15	30	13	176	79	386	89	255	358	64	351	148	31
76	29	59	188	104	125	153	73	88	64	44	81	86	86	95	31	34	24	137	46	63	129	123	234	88	34	64	104	69	138	94	131	53	43	44	56	3	24	126	4	40	33	73	33	121	37	13	25	39	27
0	0	0	0	0	0	0	0	0	0	0	0	0	0	0	0	0	0	0	0	0	0	0	0	0	0	0	0	0	0	0	0	0	0	0	0	0	0	0	0	0	0	0	0	0	0	0	0	0	0
0	0	4	15	7	18	22	13	54	10	11	5	4	7	16	14	4	3	10	13	12	10	11	31	15	4	9	9	13	31	17	11	8	12	10	9	0	0	2	4	4	4	9	8	3	0	0	0	7	2
1	0	0	0	1	0	1	0	0	2	1	0	0	1	1	0	0	1	0	0	1	0	1	2	0	1	1	0	1	0	1	0	0	0	0	1	0	0	0	1	0	0	0	0	1	0	0	0	0	0
0	10	1	2	1	10	13	19	9	15	10	2	1	4	0	4	1	0	5	21	8	2	20	8	30	6	13	2	2	10	21	1	0	5	0	4	3	2	13	3	8	2	10	65	8	59	12	49	6	2
192	172	415	525	520	550	286	198	179	189	174	143	166	161	168	115	290	89	392	158	231	328	246	348	183	82	154	199	134	255	285	157	80	124	96	154	6	56	62	55	113	89	524	202	261	144	25	26	193	202
100	29	169	422	693	531	117	54	42	183	119	224	34	39	57	88	57	12	36	67	140	84	195	314	77	38	57	54	59	112	67	44	46	27	31	33	1	16	24	214	25	13	22	51	64	0	8	820	10	24
1	0	1	0	0	0	0	0	0	0	0	0	0	0	0	0	0	0	0	0	0	0	0	0	0	0	0	0	0	0	0	0	0	0	1	0	0	0	0	1	0	1	0	0	0	0	0	0	0	0
106	104	204	266	424	454	97	116	107	123	77	65	73	123	131	63	43	29	119	67	104	203	141	495	121	86	88	211	92	317	230	147	61	69	94	71	23	15	26	41	59	96	426	143	234	1737	609	1681	143	6475
276	1158	625	675	568	584	410	553	351	364	485	328	224	302	330	294	347	146	352	310	380	235	317	370	348	257	348	507	317	461	726	390	198	339	413	368	8	80	148	220	352	469	445	284	399	30	6	23	253	168
0	0	0	0	0	0	0	1	0	0	0	0	0	0	0	0	0	0	0	0	0	0	0	0	0	0	0	0	0	0	0	0	0	0	1	0	0	0	0	0	0	0	0	0	0	0	0	0	0	1
8	88	9	4	2	0	3	12	2	0	2	7	2	1	2	75	5	0	2	1	3	3	3	2	0	7	0	21	0	1	16	0	5	2	2	4	0	3	0	0	3	0	1	23	8	2	0	0	5	1
0	1	0	0	1	0	0	1	0	0	0	0	1	0	0	0	0	0	1	0	2	0	0	1	1	0	1	1	2	0	1	0	0	1	0	0	0	0	0	0	1	0	0	0	0	0	0	0	0	1
0	3	2	5	4	3	0	2	1	5	2	2	0	2	0	1	2	0	4	1	1	0	1	3	1	1	0	12	0	0	5	1	1	0	3	3	0	1	1	1	1	0	5	1	14	0	0	0	1	0
90	656	262	244	358	324	120	104	92	73	119	60	45	52	70	263	122	42	132	89	100	98	119	152	120	59	86	184	54	153	320	83	52	112	108	118	5	15	44	59	118	112	250	154	206	242	63	124	80	580
4	1	3	17	10	9	29	9	7	2	6	3	3	2	0	3	5	1	14	7	1	31	14	18	7	0	2	1	2	3	6	4	5	1	1	2	0	0	2	0	1	4	10	3	5	1	1	1	5	4
1139	2	6	8	5	6	5	3	9	8	2	4	5	2	10	1	0	1	8	2	4	1	4	6	0	5	2	28	4	1	3	6	3	2	6	3	1178	2217	142	0	3	0	2	3	6	1340	1850	2690	66	4426
9400	6005	5986	11188	2264	11965	11047	11316	13870	5089	5226	5663	7776	11882	10431	5529	2883	2939	6939	6938	9824	5662	9428	10738	11394	4791	9188	23664	18343	11851	19589	19285	5608	8732	10997	10137	2425	8202	15637	3170	8867	5150	9680	5956	15985	3081	4261	4061	10840	28339
0	0	0	0	0	0	0	0	0	0	0	0	0	0	0	0	0	0	0	0	0	0	0	0	0	0	0	0	0	0	0	0	0	0	0	0	0	0	0	0	0	0	0	0	0	0	0	0	0	0
0	0	0	0	0	0	0	0	0	0	1	0	0	0	0	0	0	0	0	0	0	0	0	0	0	0	1	0	0	0	0	0	0	0	1	0	0	0	0	0	0	1	0	0	0	0	0	0	0	0
0	0	0	0	0	0	0	0	0	0	0	0	0	0	0	0	1	0	0	0	0	0	0	0	0	0	0	0	0	0	0	0	0	0	0	0	0	0	0	0	0	0	0	0	0	0	0	0	0	0
0	0	0	0	0	0	0	0	0	0	0	0	0	0	1	0	0	0	0	0	1	0	0	0	0	0	0	0	0	0	0	1	0	0	1	0	0	0	0	0	0	0	1	0	0	0	0	0	0	0
0	0	0	0	0	0	0	2	0	3	2	0	0	0	0	0	0	1	0	0	1	0	1	0	0	0	0	0	0	0	0	1	1	0	1	0	0	0	0	0	0	0	0	0	0	1	0	1	0	0
0	0	0	0	0	0	1	0	1	0	0	0	0	0	0	0	0	0	0	0	0	0	1	0	0	0	0	0	0	0	0	0	0	0	0	0	0	0	0	0	0	2	0	0	0	0	0	0	0	0
0	0	0	0	0	0	0	0	0	0	0	0	0	0	0	0	0	0	0	0	0	0	0	1	0	0	0	0	0	1	0	7	1	0	0	0	0	0	0	0	0	0	0	0	0	0	0	0	0	0
0	0	0	0	0	0	0	0	1	0	0	1	0	0	0	0	0	0	0	0	0	0	0	0	0	0	1	0	0	0	1	12	2	0	0	0	0	0	0	0	0	1	0	1	0	0	0	0	0	1
0	0	0	0	0	1	2	0	2	0	2	0	0	0	3	0	0	0	0	0	1	1	0	0	0	0	1	0	0	0	1	0	1	0	0	0	0	0	0	2	0	0	0	0	0	0	0	0	0	0
0	0	0	0	0	0	0	0	0	0	1	0	0	0	0	0	0	0	0	0	0	0	0	0	0	0	0	0	1	0	0	0	0	0	1	0	0	0	1	0	0	0	0	0	0	0	0	0	0	1
7	1	0	0	1	0	0	4	1	2	9	0	0	0	1	0	0	0	1	0	2	0	1	1	2	0	1	12	1	1	0	1	1	20	0	0	1	12	0	1	1	0	4	0	0	0	1	10	0	0
0	0	0	0	0	0	0	3	0	1	2	1	0	0	0	0	0	0	0	0	0	0	2	0	1	0	0	0	0	0	0	2	0	0	0	0	0	0	0	0	0	0	0	0	0	0	0	0	0	0
4	3	3	1	2	1	1	8	2	0	2	4	1	0	2	3	0	0	6	6	3	5	0	0	2	1	2	2	2	0	4	1	0	7	1	7	0	3	5	0	3	2	1	3	4	33	34	22	5	12
623	107	47	49	6	84	53	165	59	120	89	228	77	100	420	79	17	7	38	28	69	30	33	29	82	158	107	291	141	73	73	137	723	48	183	65	3027	4333	340	214	30	25	105	81	377	2411	3084	3201	102	5219
43494	24966	9092	4485	572	4488	3146	10292	3948	9268	11192	8415	3454	3287	7682	3663	4176	2229	4087	2509	4041	2018	2245	1839	2873	3144	2977	4633	4699	2734	8524	3388	7856	4768	5600	3474	13303	41847	12081	6939	3434	3181	5405	8380	5219	10249	14044	14685	25573	56541
30868	18880	82541	61904	20856	43836	53300	63763	23614	35941	49427	50039	45889	46422	53926	24781	20014	21139	15860	23318	57457	24647	72845	34890	22657	8416	17005	10370	6373	23233	54777	12055	8578	19307	9667	16137	5247	10191	4045	6329	14224	7209	37845	15305	27448	6172	6099	8604	18464	12719
2	5	6	3	2	1	1	4	4	2	2	1	2	1	0	1	6	1	3	0	1	1	1	2	1	0	2	6	0	9	6	1	0	4	3	0	10	8	0	0	1	1	3	2	1	69	171	74	0	6
52	306	29	3	1	10	4	42	12	23	14	2	0	1	5	5	20	74	4	2	1	7	3	13	4	2	3	0	2	4	10	0	0	3	3	3	7	23	13	26	16	7	5	41	12	11	18	28	15	39
1542	4030	3321	933	1229	987	808	1265	375	574	1194	651	542	711	1151	353	534	412	238	242	652	359	903	390	381	321	493	309	171	598	1126	316	187	272	235	177	2642	3057	900	177	327	108	526	1560	781	10245	12742	14098	1185	5493
27	212	27	4	2	1	2	12	1	12	9	6	0	2	3	5	6	6	4	1	3	1	7	0	3	0	0	0	0	2	7	0	0	1	0	0	5	7	8	4	0	0	3	22	6	20	22	16	11	24
14500	11139	15755	15783	10009	15137	12081	15998	11517	12125	15413	15696	11174	12859	16719	6062	8388	4046	10527	9885	15706	9002	13088	10386	10560	8322	14849	13432	12602	8894	15028	11680	11580	13839	9167	8043	1731	4445	2749	5333	14394	6465	16909	6918	11601	2703	3081	3005	13494	7007
3610	6612	4668	704	573	1071	635	1929	470	994	2113	822	287	454	539	517	2454	1699	538	387	710	277	385	492	735	501	579	500	309	716	2704	528	273	304	434	2044	3752	6238	1774	601	568	402	848	2416	1295	7061	21111	9562	457	10388
2809	2448	7069	4114	1453	6601	3635	4236	3085	4031	5430	3223	2512	4464	5240	1759	2073	1237	2916	1746	6037	2560	3827	4187	3433	2539	3504	3254	1961	2878	3443	2479	2186	2013	2614	1829	630	1558	224	1366	2396	627	3729	1347	3000	1484	2194	2020	1142	1482
307	211	457	151	347	208	148	292	99	151	306	165	97	131	184	59	61	59	109	69	148	96	110	101	116	47	86	91	110	142	353	82	64	110	88	70	171	228	53	70	130	42	133	115	75	1368	4550	2256	132	573
0	3	4	0	1	2	1	2	0	0	2	0	0	0	0	0	0	1	1	0	1	0	0	1	0	0	0	0	0	1	3	1	0	0	0	0	0	0	0	0	0	0	3	0	1	0	0	1	2	1
0	0	1	1	0	0	0	0	2	0	1	2	0	1	3	0	0	1	1	0	1	2	1	0	0	0	0	0	0	0	0	0	0	0	0	0	0	0	1	0	0	0	2	0	1	0	0	0	1	0
0	0	1	0	0	0	0	0	0	0	0	0	0	0	0	0	1	0	0	0	0	0	0	0	0	0	0	0	0	0	0	0	0	0	0	0	0	0	0	0	0	0	0	0	0	0	0	0	0	0
24	47	34	38	32	18	17	41	7	92	46	30	28	58	44	36	13	19	47	9	39	37	24	7	10	2	2	21	9	5	72	9	24	34	6	19	30	133	13	18	15	12	5	22	25	68	32	32	11	62
16595	33657	26758	54071	67768	13820	14143	32228	11505	72552	32998	29243	21091	21387	17731	16982	22551	18181	49889	27363	19057	38216	35440	23624	11908	2108	6517	5198	5301	12726	55779	5258	3671	16052	6538	14082	2440	14716	12602	13567	13305	11313	4436	16585	15557	1727	2073	2347	15947	11979
0	0	2	1	0	1	4	1	2	2	2	0	1	2	4	1	1	0	1	2	0	1	0	2	1	3	0	0	2	1	2	2	1	1	2	1	0	0	0	0	2	1	1	2	2	0	0	0	4	0
8546	3271	81	1052	90	1767	1867	3704	1979	1146	236	2915	3081	4298	6643	1919	40	99	3188	1217	2188	2404	2635	564	852	2679	4588	7486	10171	1402	3113	6592	13500	4555	5833	657	764	2424	1279	813	3382	408	385	531	10079	3738	4127	4434	1702	3759
44473	47338	41289	68238	123646	22102	38824	43702	42419	116494	68925	62482	55016	57218	45778	36154	28824	16105	103426	48292	51030	46382	67662	47514	37826	18786	41959	15405	26453	21651	46832	13893	17432	55870	23361	30008	5792	26801	5259	32284	28393	21046	31380	19331	18043	1601	4381	2205	32634	19269
6283	3496	157	1922	781	1335	1456	2822	1770	6705	2665	6822	4612	4194	6973	2873	400	354	7251	2266	5778	3668	3558	5639	1391	2772	3502	3440	1848	402	2003	780	2290	1727	1293	476	3015	6524	1084	2138	577	220	538	540	827	1229	2779	1475	7224	4510
17738	23539	14440	33530	40075	11776	20173	15898	29610	57555	29249	35667	31004	23379	19485	18216	22894	14045	54944	31455	27220	18686	34306	43708	14185	12551	21499	15608	15778	19814	10087	5015	7745	27599	12175	17549	6054	16788	8198	27916	23722	21359	26104	14647	5547	2855	5358	3140	29816	9091
129	351	223	536	159	188	296	288	668	1184	582	686	461	397	388	298	149	149	663	280	537	201	617	625	131	139	350	202	184	190	242	102	85	425	208	168	154	418	278	819	321	271	192	157	65	104	230	100	237	188
47	36	202	258	80	51	71	14	129	287	157	144	110	76	53	53	216	129	549	282	275	150	230	300	41	24	97	26	16	34	20	20	41	100	33	126	8	72	92	121	97	138	180	99	19	6	4	4	315	45
3	2	0	1	2	0	0	0	5	0	0	1	2	3	2	1	0	0	3	0	0	2	0	3	0	4	1	2	0	2	0	0	0	2	0	0	1	0	0	0	0	0	1	0	0	3	0	3	5	2
1	0	0	0	0	0	0	0	0	0	2	0	0	0	1	0	0	0	0	0	0	0	0	0	0	0	0	0	0	0	0	0	0	0	0	0	0	1	0	1	0	0	0	0	0	0	0	0	0	0
129	188	63	317	437	199	468	194	715	504	274	478	507	384	293	198	122	126	598	266	563	163	426	1000	215	159	272	197	297	280	159	47	86	346	148	138	87	175	31	158	283	185	310	69	45	47	24	31	143	79
0	0	0	0	0	0	0	0	0	0	0	0	0	0	0	0	0	0	0	0	0	0	0	0	0	0	0	1	0	0	0	0	0	0	0	0	0	0	0	1	0	0	0	0	0	0	0	0	0	0
0	0	0	0	0	0	0	0	0	0	0	0	0	0	0	0	0	0	0	0	0	0	0	0	0	0	0	0	0	0	0	0	0	0	0	0	0	0	0	0	0	0	0	0	0	0	0	0	0	0
0	0	0	0	0	0	0	0	0	0	0	0	0	0	0	0	0	0	0	0	0	0	0	0	0	0	0	0	0	0	0	0	0	0	0	0	0	0	0	0	0	0	0	0	0	0	0	0	0	0
4	1	13	15	5	4	9	6	6	28	9	6	8	10	17	5	3	5	13	3	5	2	9	10	1	2	5	4	3	3	2	1	1	6	2	4	1	3	0	5	4	2	11	5	2	1	2	1	4	1
51	25	1	217	4	64	61	16	80	174	70	339	425	152	329	150	18	45	331	417	345	584	116	111	165	428	455	770	214	406	29	335	296	436	158	145	81	805	288	103	135	62	230	139	583	101	190	40	1566	1164
0	0	0	0	0	0	0	0	0	0	0	1	0	0	0	0	0	0	0	0	0	0	0	0	0	0	0	0	0	0	0	0	0	0	1	0	0	0	0	0	0	0	0	0	0	0	0	0	0	0
0	0	0	3	0	9	4	2	1	0	1	3	5	1	190	3	0	3	46	153	224	147	4	25	30	172	1233	1220	521	14	0	304	2402	0	107	0	0	0	0	0	1	1	3	7	9315	1	1	1	0	1
0	0	0	0	0	0	0	0	0	0	0	0	0	0	0	0	0	0	0	0	0	0	0	0	0	0	0	0	0	0	0	0	0	0	0	0	0	0	0	0	0	0	0	0	0	0	0	0	0	0
0	0	0	0	0	0	0	0	0	0	0	0	1	0	0	0	0	0	0	0	0	1	0	0	0	0	1	0	0	0	0	0	0	0	0	0	1	1	0	0	0	0	0	0	0	0	0	0	0	2
0	0	0	0	0	0	0	0	0	0	0	0	0	0	0	0	0	0	0	0	0	0	0	0	0	0	0	0	0	0	0	0	0	0	0	0	0	0	0	0	0	0	0	0	0	0	0	0	0	0
4364	143	17	60	2	38	297	124	183	359	61	2019	909	677	1179	502	1	2	159	64	501	284	185	29	136	367	318	993	603	11	6	261	1209	41	736	3	20604	25596	4475	3193	299	65	3	24	540	1403	2536	2638	757	11445
34	0	4	10	1	5	17	2	11	8	8	6	7	14	14	6	1	2	5	5	28	19	8	7	68	4706	2744	4097	657	5	7	5	249	5	8955	1	9818	8208	349	29	5	4	1	21	3713	796	1970	696	1	882
0	7	0	0	1	0	1	0	2	0	1	0	0	2	1	0	0	0	0	0	0	1	1	3	0	0	2	0	0	0	0	0	0	0	0	0	0	0	1	0	0	0	0	0	0	0	0	0	2	2
0	0	0	0	0	0	0	0	0	0	0	0	0	0	0	0	0	0	0	0	0	0	0	0	0	0	0	1	0	0	0	0	0	0	0	0	0	0	0	0	0	0	0	0	0	0	0	2	0	0
42795	16245	26289	48805	13590	47248	72978	33697	68929	68195	29572	87076	85305	95460	105157	59079	20863	21794	115720	87596	120750	58590	54648	46431	40883	66573	122867	173535	176806	35886	17600	85906	170592	70680	139237	46078	8028	36834	37203	76494	83369	83945	31100	24191	107683	807	1227	1941	79986	23382
0	0	0	0	0	0	0	0	0	0	0	0	0	0	0	0	0	0	0	0	0	0	0	0	0	0	0	0	0	0	0	0	0	0	0	0	0	0	0	0	0	0	0	0	0	0	2	1	0	0
1667	1936	126	112	4	17	62	266	162	913	1196	504	382	382	228	244	155	345	99	191	99	33	140	59	66	225	114	95	18	65	346	168	63	422	149	350	683	1146	112	474	129	357	49	218	353	592	1094	961	339	1764
70	8	9	93	104	76	129	59	134	233	68	159	216	462	300	247	60	46	482	454	311	155	168	200	77	73	245	159	160	68	122	102	32	281	67	123	31	219	21	778	151	453	100	41	154	3	19	12	49	44
0	0	0	0	0	0	0	0	0	0	0	1	0	1	1	0	0	0	1	0	1	0	0	0	0	0	0	3	0	1	0	0	0	0	1	0	0	1	0	1	0	1	0	0	1	0	0	0	3	4
0	0	0	0	0	0	0	0	0	2	0	0	1	0	0	0	0	0	0	0	0	0	0	0	0	1	0	0	0	0	0	0	0	0	0	0	0	0	0	0	0	0	0	0	0	1	0	0	0	0
0	0	1	0	0	0	0	1	1	2	0	3	1	0	0	0	0	0	1	1	0	1	1	1	1	6	4	15	2	0	0	0	2	0	0	1	0	0	0	0	1	0	2	0	3	0	0	0	2	0
33554	14766	121498	60862	84631	72367	113530	81280	72410	91795	58484	53662	65359	85086	94303	78220	57889	69853	166443	247933	115683	66179	81035	81648	54709	44185	65619	79225	61894	139316	120402	49446	43380	66808	38439	103525	645	11562	5863	23321	102865	135357	153656	35656	37226	609	893	827	145945	6342
0	0	0	1	0	0	0	0	0	0	0	1	1	1	0	0	0	0	1	0	1	1	0	1	0	0	1	0	0	0	1	0	0	0	0	0	0	0	0	0	0	0	0	0	0	0	0	0	0	0
190	14	0	0	0	0	0	1	0	1	0	3	1	0	3	4	1	0	1	0	1	2	2	1	0	1	1	39	0	0	1	0	2	1	0	0	38	30	0	9	0	0	0	3	28	312	910	559	57	206
0	0	0	0	0	2	0	0	0	0	1	0	1	0	0	0	0	0	1	0	0	3	0	0	0	0	2	0	0	1	0	0	0	0	0	0	0	1	0	45	0	0	0	1	0	0	0	1	0	0
64326	35405	38731	41907	18556	38480	40617	50293	37504	57407	41416	47125	55609	55927	57228	32518	18510	16165	61515	45134	58242	43243	47614	44727	35438	43421	47033	57858	48986	43924	37341	35671	39600	47018	34979	32277	36194	59460	33093	29998	37811	27437	42852	28920	54111	21688	29793	36613	46691	76954
0	0	0	0	0	0	0	0	0	0	0	0	0	0	0	0	0	0	0	0	0	0	0	0	2	0	0	0	0	0	0	0	0	0	0	0	0	0	0	0	0	0	0	1	0	0	0	0	0	0
0	0	0	0	0	0	0	0	0	0	0	0	0	0	0	0	0	0	0	0	0	0	0	0	0	0	0	0	0	0	0	0	0	0	0	0	0	0	0	0	0	0	1	1	0	0	0	0	0	1
0	0	0	0	0	0	1	0	7	1	1	2	3	0	7	2	0	2	0	3	22	12	0	0	2	25	20	53	0	2	0	3	9	0	2	0	0	1	0	5	2	1	1	0	19	0	0	0	0	0
0	0	0	0	0	0	0	0	0	0	0	0	0	0	0	0	0	0	0	0	0	0	0	0	0	0	0	0	0	0	0	0	0	0	0	0	0	0	0	0	0	0	0	0	0	0	0	0	0	0
0	0	0	0	0	0	0	0	0	0	0	0	0	1	1	0	0	0	0	0	0	0	0	0	0	0	0	2	0	0	0	0	0	0	1	2	0	0	0	0	0	0	0	0	3	0	0	1	0	0
0	0	0	0	0	0	0	0	0	0	0	0	0	0	0	0	0	0	0	0	0	0	0	0	0	1	0	1	0	0	0	0	0	0	0	0	0	0	0	0	0	0	0	0	0	0	0	0	0	4
0	0	0	0	0	0	0	0	0	0	0	0	0	0	0	0	0	0	0	0	1	0	1	0	0	1	0	1	0	0	0	0	0	0	1	0	0	0	0	0	0	0	0	0	0	0	0	0	0	0
0	0	0	0	0	0	0	0	1	0	0	0	0	0	0	0	0	0	1	0	3	0	0	0	0	0	0	0	1	0	0	0	1	0	0	0	0	0	1	0	0	0	0	0	1	0	0	0	0	1
0	0	0	0	0	0	0	0	0	0	0	0	0	0	1	0	0	0	0	0	0	0	0	0	0	0	0	0	0	0	0	0	0	0	0	0	0	0	0	0	0	0	0	0	0	0	0	0	0	0
1	0	0	0	0	0	0	0	0	0	0	0	0	0	0	0	0	0	0	0	0	0	0	0	0	0	0	0	0	0	0	0	0	0	0	0	0	0	0	0	0	0	0	0	0	0	0	0	1	0
1	0	0	0	0	0	0	0	0	0	0	1	0	0	0	0	0	0	0	0	1	1	0	1	0	0	1	1	0	0	0	0	0	0	0	0	0	0	0	0	0	0	0	0	0	1	1	1	0	0
0	0	0	0	0	0	0	0	0	0	0	0	0	0	0	0	0	0	0	0	0	0	0	0	0	0	0	0	0	0	0	4	0	0	0	0	0	0	0	0	0	0	0	0	0	0	0	0	0	0
1	0	0	0	0	0	0	1	0	0	0	1	0	1	0	0	0	0	0	0	0	0	0	0	0	2	0	1	0	0	0	0	0	0	0	0	0	2	0	0	0	0	0	0	0	1	1	2	0	3
1	6	3	3	1	1	1	5	6	8	16	6	3	5	7	1	9	4	0	2	6	19	8	22	1	23	8	33	5	1	1	16	9	1	3	10	9	2	1	5	2	1	3	0	9	3	9	1	2	2
0	0	0	0	0	1	0	0	0	1	0	0	0	0	0	0	0	0	0	0	0	2	0	0	0	2	0	2	0	0	0	0	0	0	0	0	1	0	0	0	0	0	0	0	0	1	2	3	0	1
1	2	4	0	0	0	0	1	1	0	0	4	2	2	1	3	1	0	3	0	2	0	0	0	2	1	0	4	3	4	1	4	3	0	2	1	3	4	0	1	1	0	2	7	8	2	2	3	1	5
0	0	0	0	0	0	0	0	0	0	0	0	0	0	0	0	0	0	0	0	0	0	0	0	0	0	0	0	0	0	0	0	0	0	0	0	0	0	0	0	0	0	0	0	0	0	0	0	0	0
0	0	0	0	0	0	0	0	0	0	0	0	0	0	0	0	0	0	0	0	0	0	0	0	0	1	0	0	0	0	0	0	0	0	0	0	0	0	0	1	0	0	0	0	0	0	21	0	2	1
4	29	46	9	9	0	8	67	12	112	186	167	4	1	2	10	93	17	4	10	12	8	98	5	13	3	1	7	0	0	3	0	0	0	0	0	1	0	0	1	1	0	1	0	0	0	0	0	3	3
0	0	0	0	0	0	0	0	0	0	0	0	0	0	0	0	0	0	0	0	0	0	0	0	0	0	0	0	0	0	0	0	0	0	0	0	1	0	0	0	0	0	0	0	0	0	0	0	0	0
0	0	0	0	0	0	0	0	0	0	0	0	0	0	0	0	0	0	0	0	0	1	0	0	0	0	1	2	0	0	0	0	0	0	0	0	0	0	0	0	0	0	0	0	0	0	0	0	0	0
0	0	0	0	0	0	0	0	0	0	0	0	0	0	0	0	0	0	0	0	0	0	0	0	0	0	0	0	0	0	0	0	0	0	0	0	0	0	0	1	0	0	0	0	0	0	0	0	0	0
0	0	0	0	0	0	0	0	0	0	0	0	0	0	0	0	0	0	0	0	0	0	0	0	0	0	0	0	0	0	0	0	0	0	0	0	0	0	0	0	0	0	0	0	0	0	0	0	0	0
0	0	0	0	0	0	0	0	0	0	0	0	0	0	0	0	0	0	0	0	0	0	0	0	0	0	0	0	0	0	0	0	0	0	0	0	0	0	0	0	0	0	0	0	0	0	0	0	0	0
0	0	0	0	0	0	0	0	0	0	0	0	0	0	2	0	0	0	0	0	0	0	0	0	0	0	1	0	0	0	0	0	0	0	0	0	0	0	0	0	0	0	0	0	0	0	0	0	0	0
1	3	0	1	0	0	0	0	0	0	0	0	0	0	0	0	5	0	0	0	0	0	0	0	0	0	0	0	1	0	27	603	154	28	42	243	0	0	1	0	0	0	0	0	0	0	0	0	0	0
0	0	0	0	0	0	0	0	0	0	0	0	0	0	0	0	0	0	0	0	0	0	0	0	0	0	0	0	0	0	1	5	0	0	0	1	0	0	0	0	0	0	0	0	0	0	0	0	0	0
0	0	0	0	0	0	0	0	0	0	0	0	0	0	0	0	0	0	0	0	1	0	0	0	0	0	0	0	0	0	0	0	0	0	0	0	0	0	0	0	0	0	0	0	0	0	0	0	0	0
0	32	0	0	0	0	9	0	2	30	0	8	95	0	2	1	0	0	0	0	1	105	311	3011	0	0	0	2	0	1	0	0	0	0	1	0	9	4	0	3	0	0	0	0	0	0	0	0	0	0
0	2	0	0	0	0	2	0	4	6	0	3	15	1	3	0	0	1	1	0	3	59	33	203	0	7	4	5	1	0	0	1	0	0	3	1	19	3	0	0	0	0	3	1	0	0	2	0	1	1
0	0	0	0	0	1	0	0	0	0	0	0	0	0	1	0	0	0	1	0	0	0	0	0	0	0	0	0	0	0	0	1	0	0	0	0	0	0	0	0	0	0	0	0	0	0	0	0	0	0
0	0	0	0	0	0	0	0	0	0	0	0	0	0	0	0	0	0	0	0	0	0	0	0	0	0	0	0	0	0	0	1	0	0	0	0	0	0	0	0	0	0	0	0	0	0	0	0	1	1
0	1	0	0	1	3	0	0	0	3	1	0	0	1	3	1	0	0	1	0	1	0	1	0	0	0	4	8	0	0	1	0	2	0	0	0	0	0	0	1	0	0	0	0	3	0	0	0	1	1
0	0	0	0	0	0	0	0	0	0	0	0	0	0	0	0	0	0	1	0	0	0	0	0	0	0	0	1	0	0	0	0	0	0	0	0	0	0	0	0	0	0	0	0	0	0	0	0	0	0
0	0	0	0	0	0	0	0	0	0	0	0	0	0	0	0	0	0	0	0	0	0	0	0	0	0	0	0	0	0	0	0	0	0	0	0	0	0	0	0	0	0	0	0	0	0	0	0	2	0
0	0	0	0	0	0	0	0	0	0	0	0	0	0	0	0	0	0	0	0	0	0	0	0	0	0	0	0	0	0	0	1	3	0	0	0	0	0	0	0	0	0	0	0	0	0	0	0	0	0
0	0	0	0	0	0	0	0	0	0	0	0	0	0	0	0	0	0	0	0	0	0	0	0	0	0	0	0	0	0	0	1	1	0	0	0	0	0	0	0	0	0	0	0	0	0	0	0	0	0
0	0	0	0	0	0	0	0	0	0	0	0	0	0	0	0	0	0	0	0	0	0	0	0	0	0	0	0	0	0	0	0	0	0	0	0	0	0	0	0	0	0	0	0	0	0	0	0	0	0
0	0	0	0	0	0	0	0	0	0	0	0	0	0	0	0	0	0	0	0	0	0	0	0	0	0	0	2	0	0	0	0	0	0	0	0	0	0	0	0	0	0	0	0	0	0	0	0	0	1
0	0	0	0	0	0	0	0	0	0	0	0	0	0	0	0	0	0	0	0	0	0	0	0	0	0	0	0	0	0	0	0	0	0	0	0	0	0	0	0	0	0	0	0	0	0	0	0	0	0
0	0	0	0	0	0	0	0	0	0	0	0	0	0	0	0	0	0	0	0	1	119	38	321	0	0	0	0	0	0	0	0	0	0	0	0	0	0	0	0	0	0	0	0	0	0	0	0	0	0
0	0	0	0	0	0	0	0	3	0	0	0	0	0	1	0	0	0	0	0	1	0	2	21	0	0	0	1	0	0	0	0	0	0	1	0	0	0	1	0	0	0	0	0	0	0	0	0	1	0
0	0	0	0	0	0	1	0	0	0	0	0	0	0	0	0	0	0	0	0	0	2	2	8	0	0	0	0	0	0	0	0	0	0	0	0	0	0	0	0	0	0	0	0	0	0	1	1	0	2
1	0	1	0	0	0	2	0	0	0	0	0	0	0	1	0	0	0	0	0	0	1	0	1	1	0	1	1	4	0	0	5	0	0	3	1	0	0	0	0	0	0	1	1	1	23	0	1	1	0
1	2	12	11	4	1	18	74	68	630	157	102	6	3	1	37	237	216	19	42	19	12	417	14	13	8	2	5	4	4	42	8	5	0	11	8	0	1	1	1	0	0	7	0	0	0	3	6	0	0
1	2	0	0	0	0	0	0	0	0	0	0	0	0	0	0	0	0	0	0	0	0	0	0	0	0	0	0	0	0	0	0	0	0	0	0	0	0	0	0	0	0	0	0	0	0	0	0	1	0
0	0	0	0	0	0	2	0	0	2	3	0	0	0	0	1	2	0	0	0	0	0	2	0	0	0	0	1	0	0	0	0	0	0	1	0	0	0	0	0	0	0	0	0	0	0	0	0	0	0
0	0	1	1	0	0	2	6	3	56	7	10	0	1	1	0	7	2	0	2	2	0	14	1	0	3	0	3	0	0	2	2	0	0	1	0	0	0	0	0	0	0	0	0	1	0	0	0	0	0
0	0	0	0	0	0	0	0	0	0	2	0	0	0	0	0	0	0	0	0	0	0	1	0	0	0	0	0	0	0	0	0	0	0	0	0	0	0	0	0	0	0	0	0	0	0	0	0	0	0
3	6	2	20	2	4	11	7	8	9	10	13	11	13	21	4	0	1	4	4	14	6	9	18	1	3	10	30	7	4	3	8	10	12	5	2	1	7	1	13	2	4	2	0	7	0	3	4	16	8
0	0	0	0	0	0	0	0	0	0	0	0	0	0	0	0	0	0	0	0	0	0	0	0	0	0	0	0	0	0	0	0	0	0	0	0	0	2	0	0	0	0	0	0	0	0	0	0	0	0
0	0	0	0	0	0	0	0	0	1	0	0	0	0	0	0	0	0	0	0	0	1	0	0	0	0	0	0	0	0	0	0	0	0	0	0	0	0	0	0	0	0	0	0	0	0	0	0	0	0
2	0	4	7	1	0	9	48	9	173	48	36	3	0	0	5	53	24	3	7	2	1	71	3	1	0	0	5	0	0	4	5	1	1	3	1	0	0	0	0	0	0	3	0	0	0	2	1	0	0
0	0	0	0	0	0	0	0	0	0	0	0	0	0	0	0	0	0	0	0	0	0	0	0	0	0	0	0	0	0	0	0	0	0	0	0	0	0	0	0	0	0	0	0	0	0	0	0	0	0
0	0	0	0	0	0	0	0	0	0	0	0	0	0	0	0	0	0	0	0	0	1	0	0	0	0	0	0	0	0	0	0	0	0	0	0	0	0	0	0	0	0	0	0	0	0	0	0	0	0
0	0	0	0	0	0	0	0	0	0	0	0	0	0	0	0	0	0	0	0	0	0	0	0	0	0	0	0	0	0	0	0	0	0	0	0	0	0	0	0	0	0	0	0	0	0	0	0	0	0
0	0	0	0	0	0	0	0	0	0	0	0	0	0	0	0	0	0	0	0	0	0	0	0	0	0	0	0	0	0	0	0	0	0	0	0	0	0	0	0	0	0	0	0	0	0	2	0	0	0
0	0	0	0	0	0	0	0	0	0	0	0	0	0	0	0	0	0	0	0	0	0	0	0	0	0	0	0	0	0	0	0	0	0	0	0	0	0	0	0	0	0	0	0	0	0	0	0	0	0
0	0	0	0	0	0	0	0	0	0	0	0	0	0	0	0	0	0	0	0	0	0	0	0	0	0	0	0	0	0	0	0	0	0	0	0	0	0	0	0	0	0	0	0	0	0	1	0	0	0
0	0	0	0	0	0	0	0	0	0	0	0	0	0	0	0	0	0	0	0	0	0	0	0	0	0	0	0	0	0	0	0	0	0	0	0	0	0	0	0	0	0	0	0	0	0	0	0	0	0
1	0	0	0	0	0	0	0	0	0	0	0	0	0	0	0	0	0	0	0	2	0	0	2	0	1	0	0	0	0	0	0	0	0	0	0	103	7	17	0	0	0	0	0	0	34	295	171	2	155
49	0	0	1	0	0	0	0	1	17	1	23	20	17	19	4	0	0	2	0	7	12	17	0	1	6	0	7	1	0	0	0	3	0	0	0	50	23	76	3	0	0	0	1	1	27	69	88	6	15
1629	2406	903	662	1895	411	751	1498	190	3320	1899	1514	1504	785	585	1303	1148	1639	2357	1968	952	1879	1487	1089	213	164	163	163	373	69	1018	112	144	709	66	862	1389	3545	1304	566	687	761	553	2628	1857	196	336	256	4324	2620
0	0	0	0	1	0	0	0	0	0	1	0	1	0	0	0	0	0	0	0	0	0	0	0	0	0	0	0	0	0	0	0	0	0	0	0	0	1	0	0	0	0	0	0	0	0	0	0	0	0
1	2	2	0	5	0	0	0	0	9	2	1	0	2	0	0	1	2	0	2	1	4	1	1	0	0	0	0	0	0	2	1	0	0	0	0	0	0	0	9	0	2	1	0	0	1	0	0	6	1
181	1853	2155	124	488	71	198	1521	62	1772	3384	382	90	334	159	1599	932	2112	1422	1405	98	2217	353	69	275	28	303	9	41	577	2325	18	29	86	136	249	316	283	176	252	142	98	41	844	150	508	862	1012	499	378
22	45	143	319	883	86	306	57	1008	92	210	30	32	42	21	22	223	55	109	325	244	76	136	217	163	54	129	127	379	158	130	143	47	169	201	121	46	29	164	857	104	533	117	134	77	118	231	95	38	380
15	10	6	13	10	336	3	10	3	4	13	9	4	8	251	9	5	2	13	5	25	6	7	6	1	61	132	30	8	0	9	0	4	9	0	0	6	8	1	0	1	1	2	5	28	49	48	51	5	38
18218	25917	12284	34776	34064	9898	8970	17660	9421	28378	28823	17040	13079	11639	9725	15452	21825	17215	36724	24097	14312	18858	14397	16602	8232	6882	8264	6768	10433	11369	23182	3295	3305	15186	5223	16321	13402	31353	12284	8874	9710	13072	12485	22048	16442	10232	14974	12771	36991	52190
0	0	1	3	4	0	1	0	0	5	6	0	0	0	2	0	4	4	1	9	2	0	0	0	0	0	0	1	1	1	0	0	0	0	0	0	0	0	1	0	0	0	0	1	5	2	0	1	4	1
0	1	0	0	0	0	0	0	0	0	0	0	0	0	0	0	0	0	0	0	0	1	0	0	0	0	0	0	0	0	0	0	0	0	0	0	0	0	0	1	0	0	0	0	0	0	0	0	0	0
10	9	2	175	14683	20	1	7	0	9	10	4	0	4	15	2	0	0	78	81	3	2	0	1	0	3	16	6	33	59	3	0	0	7	0	4	76	31	4	0	1	2	1	1	8	170	158	108	4	28
1367	2028	1902	2012	1138	980	1403	2155	718	2299	1001	780	1773	1510	634	600	1071	406	714	602	919	1116	1405	1281	1323	1501	1247	511	788	691	1256	1714	330	837	497	1404	184	1045	2393	1037	453	879	377	1540	551	1110	1667	2068	785	1200
1992	7119	1158	3536	485	557	915	3740	719	3502	2972	1418	948	1405	664	1848	1801	3512	3730	2575	679	2625	1209	742	940	407	355	318	310	1442	6479	175	111	1445	386	2497	2553	4587	2165	1644	1769	2420	957	5545	1453	5632	7453	7959	4376	10595
3	6	1	9	7	2	0	3	1	9	9	2	3	0	0	4	64	4	16	2	0	5	6	1	1	1	0	0	0	0	3	0	0	0	2	11	11	14	37	0	0	18	5	401	38	17	187	10	10	9
0	1	1	1	1	1	0	0	0	0	1	0	0	0	0	0	1	1	1	1	0	0	0	0	1	0	0	0	0	1	1	0	0	1	0	0	0	0	0	0	2	0	1	1	0	0	0	1	0	0
22	34	12	8	2	2	2	14	0	10	21	6	1	1	5	6	5	9	17	12	3	33	2	2	5	1	1	0	2	4	10	3	0	0	0	2	6	6	3	1	0	2	4	20	5	14	17	21	6	35
0	0	0	0	0	0	0	0	0	0	2	0	0	0	0	1	0	1	0	0	0	0	0	0	0	0	0	0	0	0	0	0	0	0	0	0	0	0	0	0	0	0	0	0	0	0	0	0	0	3
95	484	124	553	212	92	128	221	108	344	376	176	93	154	48	125	286	177	477	306	61	173	175	148	147	115	48	64	70	360	774	133	43	273	67	283	76	128	48	47	230	290	225	296	242	225	186	330	394	568
0	0	0	0	0	0	0	0	0	0	0	0	0	0	0	0	0	0	0	0	0	0	0	0	0	0	0	0	0	0	0	0	0	0	0	0	0	0	1	0	0	0	0	0	0	1	0	0	0	0
92	109	66	80	18	34	7	38	8	57	63	29	54	33	41	46	27	66	88	61	11	24	17	26	7	7	20	29	30	39	53	2	5	130	2	103	34	57	34	15	9	17	47	158	119	213	575	296	157	139
0	0	0	0	0	0	0	0	0	1	0	0	0	0	0	0	0	0	0	0	0	0	0	0	0	0	0	0	0	2	0	0	0	0	0	0	0	1	0	0	0	0	0	0	0	0	0	0	0	0
236	435	124	1402	1261	72	132	127	309	1531	1409	653	238	296	235	180	466	232	528	611	145	278	544	216	60	31	235	41	7	10	134	60	47	187	59	74	285	641	338	884	81	448	59	232	20	13	50	27	1164	119
0	0	0	0	0	0	0	0	0	0	0	0	0	0	0	0	0	0	0	0	0	0	0	0	0	0	0	0	0	0	0	0	0	0	0	0	0	0	0	0	0	0	0	0	0	0	0	0	0	0
0	0	5	0	0	0	0	0	0	1	3	1	0	0	2	0	1	0	2	0	0	2	0	2	1	0	0	0	0	3	1	0	0	0	0	1	1	1	0	0	0	1	2	2	1	0	0	0	3	1
5	15	1	3	0	1	3	2	1	1	3	1	3	0	1	0	2	1	5	5	7	1	5	1	2	0	1	0	0	1	2	0	1	1	1	0	7	2	1	4	1	0	1	4	0	0	0	2	3	5
0	0	0	4	5	1	0	1	0	0	0	1	2	0	1	1	1	0	0	1	0	1	2	1	0	0	1	0	1	0	1	0	0	0	0	1	3	2	0	0	1	0	0	2	1	2	1	4	4	11
21	27	21	37	9	13	10	27	53	17	20	11	6	7	3	14	12	23	29	9	10	7	2	24	6	11	34	8	11	10	21	6	9	10	6	10	21	34	12	3	9	11	15	33	49	117	210	482	30	165
0	0	0	0	0	0	0	0	0	0	0	1	0	0	0	0	0	0	1	0	0	0	0	1	0	0	0	0	1	0	0	0	0	0	0	0	0	0	0	0	1	0	0	0	0	1	0	1	0	0
615	1651	190	107	4	201	87	1500	73	1316	1160	253	15	9	99	186	27	173	40	27	13	11	16	32	221	11	5	19	3	212	3116	42	24	75	79	124	1024	2629	127	153	87	351	19	1035	300	742	402	591	132	930
1	5	5	164	7	0	4	7	3	45	106	1	16	2	1	15	17	11	59	19	4	36	9	3	29	7	7	0	5	6	14	6	0	1	4	42	0	3	8	33	3	17	1	23	3	2	23	21	67	11
7	13	9	20	22	25	6	15	8	16	26	3	5	3	13	7	5	15	9	12	4	11	7	5	3	3	8	2	8	4	15	3	1	10	2	9	7	18	3	3	8	5	7	8	5	12	6	18	11	16
3	25	9	19	3	22	1	10	4	8	4	6	8	2	19	8	16	9	22	7	5	3	3	6	1	4	15	5	4	4	6	1	3	5	0	1	35	12	8	4	1	2	9	11	12	306	77	42	12	801
13176	22701	16877	43919	65223	10687	12417	12749	13225	32609	29031	19366	14165	10968	7050	17683	29331	19511	42683	34209	17181	19418	16788	23977	11313	5666	8617	7381	15985	14574	19505	3481	4199	15981	6706	18558	10475	30725	12793	7831	12642	19126	16734	27302	19539	1370	1367	931	36543	26853
1	0	0	1	0	0	1	1	0	1	0	0	0	0	0	1	2	2	1	1	1	4	1	1	1	0	0	0	1	0	1	0	0	1	0	3	0	0	0	0	0	0	0	25	0	35	8	33	0	1
133	309	41	116	4	7	8	59	35	134	73	68	42	26	34	37	58	75	28	19	5	71	95	235	6	7	26	1	15	16	75	8	567	51	9	32	143	152	167	73	38	56	17	239	56	265	340	268	613	113
27	42	13	32	9	0	37	272	14	36	70	8	1	2	2	6	6	4	3	26	11	2	7	5	24	2	4	6	5	266	396	18	10	12	5	8	8	32	214	13	13	17	12	874	77	249	171	229	71	62
10	67	14	5	1	2	1	14	2	9	4	5	0	0	0	5	32	54	4	1	0	18	23	1	8	1	0	0	9	2	4	3	0	1	1	0	0	0	7	181	1	8	1	103	9	68	111	129	5	26
424	276	36	104	24	62	29	38	34	62	36	90	52	41	59	45	39	45	211	92	125	56	58	98	17	133	86	30	27	17	31	6	9	48	11	67	788	617	79	13	43	49	62	77	38	2002	2425	3511	136	5311
1	2	0	0	0	0	0	0	0	1	0	0	0	0	0	0	0	0	0	0	0	0	0	0	0	0	0	0	0	0	0	0	0	0	0	0	0	0	0	0	0	0	0	0	0	0	0	0	1	2
0	0	0	0	0	0	0	0	0	0	0	0	0	0	0	0	0	0	1	0	0	0	0	0	0	0	0	0	0	0	0	0	0	0	0	0	0	0	0	0	0	0	0	0	0	0	0	0	0	0
470	740	882	780	234	518	289	500	225	400	452	231	415	597	348	236	306	56	281	293	432	243	329	222	395	386	169	116	196	149	271	459	119	159	106	385	60	221	162	268	68	175	159	489	91	241	250	345	360	310
6105	3920	1205	1153	603	718	894	1847	626	914	1029	870	1282	1586	950	911	513	128	1366	957	1092	1389	1111	903	612	639	866	350	811	423	584	474	240	839	385	1088	550	3201	628	1196	241	682	618	619	524	1035	1137	2680	2115	5899
0	0	0	0	1	0	0	0	0	1	0	0	0	0	0	0	0	0	0	0	0	0	0	0	0	0	0	0	0	0	0	0	0	0	0	0	0	0	0	0	0	0	0	0	0	0	1	0	0	0
0	0	0	0	0	0	0	0	0	0	0	0	0	0	0	0	0	0	0	0	0	0	0	0	0	0	0	0	0	0	0	0	0	0	0	0	0	0	2	0	0	0	0	0	0	0	2	0	0	0
0	0	0	0	0	0	0	0	0	0	0	0	0	0	0	0	0	0	0	0	0	0	0	0	0	0	0	0	0	0	0	0	0	0	0	0	0	0	0	0	0	0	0	0	0	3	2	1	0	0
0	0	0	0	0	0	0	0	0	0	0	0	0	0	0	0	0	0	0	0	0	0	0	0	0	0	0	0	0	0	0	0	0	0	0	0	0	0	2	0	0	0	0	0	0	10	8	22	0	2
0	0	0	0	0	0	0	0	0	0	0	0	0	0	0	0	1	0	0	0	0	0	0	0	0	0	0	0	0	0	0	0	0	0	0	0	0	0	0	0	0	0	0	0	0	0	0	1	0	0
0	0	0	0	0	1	1	0	0	0	0	0	0	0	0	0	0	0	0	0	0	0	0	0	0	0	0	1	0	0	0	0	0	1	0	0	2	1	1	0	0	0	0	0	0	281	53	176	0	8
0	0	0	0	0	0	0	0	0	0	0	0	0	0	0	0	0	0	0	0	0	0	0	0	0	0	0	0	0	0	0	0	0	0	0	0	4	1	0	0	0	0	0	0	0	1	14	0	0	10
0	0	0	0	0	0	0	0	0	0	0	0	0	0	0	0	0	0	0	0	0	0	0	0	0	0	0	0	0	0	0	0	0	0	0	0	0	1	1	0	0	0	0	0	0	0	0	0	0	0
0	0	1	0	0	0	0	0	0	0	0	0	0	0	0	0	0	0	0	0	0	0	0	0	0	0	0	0	0	0	0	0	0	0	0	0	0	1	0	0	0	0	0	0	0	11	24	27	0	4
67	54	10	1	1	0	4	6	0	12	10	1	5	0	3	1	4	7	3	3	2	7	4	1	2	1	4	0	1	3	3	2	1	0	2	6	235	255	42	9	0	1	0	10	4	993	976	1587	13	816
3	11	3	14	1	2	1	6	0	41	5	8	3	4	0	2	94	20	12	32	1	1	9	0	1	8	1	3	0	3	3	2	1	0	0	0	3	1	0	1	0	0	2	1	0	4	1	0	1	6
21	17	16	65	34	5	70	7	28	418	36	53	34	24	25	32	21	24	31	40	41	51	42	46	16	17	31	2	8	26	134	3	0	20	3	43	36	38	17	37	23	7	23	34	19	10	10	16	20	81
6	10	0	3	5	0	0	0	0	28	14	2	1	0	0	3	39	12	11	35	0	1	0	0	0	0	0	0	0	4	4	0	1	13	1	0	0	0	0	0	1	0	23	5	0	2	0	0	0	0
0	2	0	0	0	0	0	0	0	0	0	0	0	0	0	0	0	0	0	0	0	0	0	0	0	0	0	0	0	0	0	0	0	0	0	0	0	0	0	0	0	0	0	0	0	0	0	1	0	0
0	0	1	3	0	0	0	0	0	4	3	0	0	0	0	0	13	6	1	2	0	0	0	0	0	0	0	0	0	0	0	0	0	0	0	0	0	0	0	0	0	0	0	0	0	0	0	0	0	0
0	4	0	0	0	0	0	0	0	3	0	1	1	0	0	0	0	1	0	0	0	1	0	0	0	0	0	0	0	0	1	0	0	0	0	0	0	2	3	0	1	0	0	0	0	0	3	4	4	1
0	0	1	0	0	0	0	0	0	2	1	0	0	0	0	0	0	0	0	0	0	0	1	1	0	0	0	0	0	0	0	0	0	0	0	0	0	0	0	0	0	0	0	0	0	0	0	0	1	0
0	0	0	0	0	0	0	0	0	0	0	0	0	0	0	0	0	0	0	0	0	0	0	0	0	0	0	0	0	0	0	0	0	0	0	0	0	0	0	0	0	0	0	0	0	0	0	0	0	0
0	0	0	0	0	0	0	0	0	0	0	0	0	0	0	0	0	0	0	0	0	0	0	0	0	0	0	0	0	0	0	0	0	0	0	0	0	0	0	0	0	0	0	0	0	0	0	0	0	0
1	14	3	1	2	4	1	1	3	13	4	4	8	7	3	3	0	1	5	0	2	2	2	1	1	1	0	0	1	0	4	3	0	2	0	4	3	4	8	6	0	4	0	6	0	38	1	22	8	2
0	0	0	0	0	0	0	0	0	0	0	0	0	0	0	0	0	0	0	0	0	0	0	0	0	0	0	0	0	0	0	0	0	0	0	0	0	0	0	0	0	0	0	0	0	0	0	0	0	0
0	0	0	0	0	0	0	0	0	0	0	0	0	0	0	0	0	0	0	0	0	0	0	0	0	0	0	0	0	0	0	0	0	0	0	0	0	0	0	0	0	0	0	0	0	0	2	0	0	0
0	0	0	0	0	0	0	0	0	0	0	0	0	0	0	0	0	0	0	0	0	0	1	0	0	0	0	0	0	0	0	0	0	0	0	0	0	0	0	0	0	0	0	0	0	0	0	0	0	0
0	1	0	0	0	0	0	0	0	1	0	0	2	1	4	0	0	0	0	0	0	0	0	2	0	0	0	0	0	0	0	0	0	0	0	0	0	0	0	0	0	0	0	0	0	0	0	0	1	0
1	0	0	0	0	0	0	1	0	5	0	2	1	0	1	0	0	0	0	0	0	1	0	0	0	0	0	0	0	0	1	1	0	0	0	0	1	0	2	2	0	0	0	0	0	0	0	0	0	1
0	0	0	0	0	0	0	0	0	0	0	0	0	0	0	0	0	0	0	0	0	0	0	0	0	0	0	0	0	0	0	0	0	0	0	0	0	0	0	0	0	0	0	1	0	0	0	0	0	0
0	0	1	0	0	0	0	0	0	0	0	0	0	0	0	0	0	0	0	0	1	0	0	0	0	0	0	0	0	0	0	0	0	0	0	0	0	0	0	0	0	0	0	0	0	1	2	1	0	0
1	0	0	1	0	0	0	0	0	0	0	0	0	0	0	0	1	0	0	0	0	0	0	0	0	0	0	0	0	0	0	0	0	0	0	0	0	0	0	0	0	0	0	0	0	0	0	0	0	0
0	0	0	0	0	0	0	0	0	0	0	0	0	0	0	0	0	0	0	0	0	0	0	0	0	0	0	0	0	0	0	0	0	0	0	0	0	0	0	0	0	0	0	0	0	0	0	0	0	0
15	51	9	141	0	98	102	286	13	135	72	78	50	52	25	84	65	115	133	47	43	724	81	84	176	11	79	7	67	63	613	24	12	23	20	90	40	101	140	163	64	17	61	330	46	157	299	137	268	153
0	2	0	6	4	23	4	24	0	6	1	0	4	2	2	2	5	7	4	6	0	8	2	1	22	3	0	0	10	28	41	8	1	0	6	11	1	0	2	10	0	1	1	72	26	28	41	52	16	47
0	1	1	0	0	0	0	0	0	1	0	0	1	0	0	0	0	1	0	0	0	0	0	0	0	0	0	0	0	0	0	0	0	0	0	0	0	0	0	0	0	0	0	1	0	1	0	0	0	0
1	2	16	0	0	0	0	1	0	0	0	0	1	0	0	0	0	0	1	0	0	0	0	0	0	0	0	0	0	1	0	0	0	0	0	1	1	0	0	0	0	0	1	30	3	2	5	25	8	1
2	3	1	2	4	37	3	17	0	1	2	0	1	0	0	1	4	3	0	2	0	2	0	0	2	0	0	0	3	8	24	3	0	0	1	3	11	93	75	1	0	0	0	48	6	50	95	48	2	138
1	0	0	0	1	0	0	0	0	0	1	0	0	0	2	0	0	0	0	0	0	0	0	0	0	0	0	1	0	0	0	0	0	0	0	1	0	0	1	0	0	0	0	0	0	0	0	1	0	0
17	35	10	8	2	16	3	15	5	57	8	18	23	13	14	7	10	7	11	6	1	22	7	7	10	0	7	2	2	1	22	5	2	1	1	7	32	53	30	32	5	3	1	51	10	164	208	851	65	412
0	0	0	0	0	0	0	0	0	0	0	0	0	0	0	0	0	0	0	0	0	0	0	0	0	0	0	0	0	0	0	0	0	0	0	0	0	0	0	0	0	0	0	0	0	0	0	0	0	0
0	0	0	0	0	0	0	0	1	0	0	0	0	0	0	0	0	0	0	0	0	0	0	0	0	0	0	0	0	0	0	0	0	0	0	0	0	0	0	0	0	0	0	0	0	0	0	0	0	0
0	0	0	0	0	0	0	0	1	0	0	1	0	1	0	0	0	0	0	0	0	0	0	0	0	0	0	0	0	0	0	0	0	0	0	0	81	431	41	0	0	4	0	14	1	75	81	175	0	8
3	26	275	11	58	18	66	565	32	164	32	75	11	3	17	63	37	84	10	14	5	43	117	45	56	4	8	3	5	281	124	5	3	11	12	25	0	7	241	46	113	24	10	234	101	15	99	286	165	35
0	0	0	0	0	0	0	0	0	10	2	0	1	0	0	0	0	0	0	0	0	0	1	0	0	0	0	0	0	0	0	0	0	0	0	1	1	0	0	1	2	0	0	0	2	0	1	3	0	0
0	0	0	0	0	0	0	0	0	2	1	0	0	1	1	0	0	0	1	0	0	0	0	2	0	0	1	0	0	0	1	0	0	0	1	0	0	0	0	0	0	0	2	0	0	0	0	1	1	0
7	0	0	0	0	0	0	0	0	1	0	3	4	0	7	0	0	0	1	2	0	0	0	0	0	0	0	0	0	0	0	0	0	0	0	0	0	2	4	0	0	0	0	0	1	1	4	0	1	2
0	0	0	0	0	0	0	2	0	6	3	1	4	1	1	0	0	0	0	1	0	0	0	0	0	0	0	0	0	0	0	0	0	1	0	1	0	0	0	0	1	1	1	0	0	0	1	1	1	0
29	36	9	6	2	7	11	12	15	43	13	14	7	19	10	5	5	0	100	25	24	20	13	17	9	95	5	14	5	4	12	4	6	15	4	16	46	46	7	18	9	18	25	31	3	1356	1362	1571	107	197
0	8	1	0	0	0	0	0	0	0	0	0	1	0	0	0	0	0	0	0	0	0	0	0	0	0	0	0	0	0	1	0	0	1	0	0	0	0	0	0	0	0	0	2	0	1	0	0	2	2
7	7	0	0	2	1	0	0	0	10	4	5	0	1	1	0	0	2	146	78	1	2	0	0	3	3	0	4	0	0	1	0	0	10	0	39	10	16	4	1	1	4	18	23	1	196	117	247	73	39
12	14	0	0	0	0	0	0	0	32	3	15	2	8	7	4	0	4	160	47	7	24	0	8	2	5	2	3	3	0	0	0	0	6	0	28	49	64	24	3	0	3	28	36	1	19	40	18	86	70
414	2129	130	611	24	19	172	72	269	3705	1725	720	288	372	336	338	948	495	2717	3025	449	1240	531	363	176	998	118	268	213	7	169	148	579	311	159	1373	1344	2343	801	535	145	459	614	1695	325	4492	4829	4342	2539	2327
0	7	0	3	0	0	0	0	0	2	5	0	0	2	2	0	9	1	1	3	0	5	1	2	0	0	0	0	0	0	3	0	1	0	0	0	5	4	0	0	0	0	0	5	0	190	545	392	0	62
1	0	1	1	0	0	1	0	1	1	0	0	0	0	1	0	0	0	0	1	0	0	1	1	0	0	1	0	0	0	0	0	0	0	0	0	0	0	0	0	0	0	0	1	1	0	0	0	0	0
0	0	0	0	0	0	0	0	0	0	0	0	1	0	0	0	0	0	0	0	0	0	0	0	0	0	0	0	0	0	0	0	0	0	0	0	0	0	0	0	0	0	0	0	0	15	11	1	9	0
86	43	41	2	2	1	5	15	0	7	1	0	0	0	0	9	7	156	19	2	0	8	1	0	0	0	1	0	1	7	1	0	0	3	2	66	18	12	5	15	2	6	15	87	38	309	340	1329	107	31
2	54	1	0	0	0	0	0	0	0	0	1	0	0	0	0	0	0	8	0	0	1	0	0	0	0	0	0	0	0	9	0	1	2	1	2	2	6	13	6	4	1	0	21	4	119	35	39	27	7
0	0	0	0	0	0	0	0	0	0	0	0	0	0	0	0	0	0	0	0	0	0	0	1	2	2	1	1	1	0	0	0	0	0	0	0	0	0	0	0	0	0	0	6	1	2	4	6	0	0
0	0	0	0	0	0	0	0	0	0	0	0	0	0	0	0	0	0	0	0	0	0	0	0	0	0	0	0	0	0	0	0	0	0	0	0	0	0	0	0	0	0	0	0	0	0	0	2	0	0
0	0	1	0	0	0	0	0	0	0	0	0	0	1	0	0	0	0	0	3	0	0	0	0	0	0	2	0	0	0	0	0	0	0	0	0	0	0	0	0	0	0	0	0	0	0	0	7	0	0
2	0	43	0	0	0	0	0	0	2	0	0	0	0	0	0	0	0	0	0	0	0	0	0	0	0	0	0	0	0	0	0	0	0	0	0	0	0	0	0	0	0	0	10	0	0	0	2	0	0
0	4	0	0	0	0	0	0	0	0	0	0	0	0	0	0	0	0	0	0	0	0	0	0	0	0	0	0	0	0	1	0	0	0	0	0	1	0	3	1	0	0	0	3	0	0	1	2	7	0
0	2	4	0	0	0	0	0	0	0	0	0	0	0	0	0	0	0	0	0	0	1	0	0	0	0	0	0	0	1	0	0	0	0	0	0	1	0	29	0	0	1	0	3	0	41	60	299	18	3
0	5	0	0	1	0	0	0	0	0	0	0	0	0	0	0	0	0	0	0	0	2	1	0	0	0	0	0	0	0	0	0	0	1	0	0	0	1	1	1	1	0	0	4	0	0	0	0	6	1
0	0	0	0	0	0	0	0	0	0	0	0	0	0	0	0	0	0	0	0	0	0	0	0	0	0	0	0	0	0	0	0	0	0	0	0	0	0	0	0	0	0	0	0	0	0	0	0	0	0
0	0	0	0	0	0	0	0	0	0	0	0	0	0	0	0	0	0	0	0	0	0	0	0	0	0	0	0	0	0	0	0	0	0	0	0	0	0	0	0	0	0	0	0	0	1	0	0	0	0
0	0	0	0	0	0	0	0	0	0	0	0	0	0	0	0	0	0	0	0	0	0	0	0	0	0	0	1	0	0	0	0	0	0	0	0	0	0	0	0	0	0	0	0	0	0	0	0	0	0
0	2	0	0	0	0	0	0	0	0	0	0	0	0	0	0	0	0	0	0	0	0	0	0	0	0	0	0	0	0	1	0	0	0	0	0	0	0	1	0	0	0	0	0	0	4	1	6	3	0
6	60	63	0	0	8	4	34	0	25	0	0	0	0	0	28	4	53	10	2	0	33	2	0	0	0	1	0	3	17	6	0	0	1	0	18	6	1	25	19	31	5	8	212	20	44	89	182	57	9
26	26	7	58	0	10	10	18	2	114	50	28	32	13	2	6	10	15	10	6	4	73	44	7	3	2	10	0	5	2	12	0	0	6	1	61	14	51	47	22	6	7	2	108	32	98	293	128	186	56
0	0	0	0	0	0	0	0	0	0	0	0	0	0	0	0	0	0	0	0	0	0	0	0	0	0	0	0	0	0	1	0	0	0	0	0	0	0	0	0	0	0	0	0	0	0	0	0	0	0
0	0	0	0	0	1	0	0	0	0	0	0	0	0	0	0	0	0	0	0	0	0	0	0	0	0	0	0	0	0	0	0	0	0	0	0	0	0	0	0	0	0	0	0	0	0	0	0	0	0
0	0	1	0	0	0	0	0	0	0	0	0	0	0	0	0	0	0	0	0	0	0	0	0	0	0	0	0	0	0	0	0	0	0	0	0	0	0	0	0	0	0	0	1	0	7	0	0	0	0
0	0	0	0	1	0	0	0	0	0	0	0	0	0	0	0	0	0	0	0	0	0	0	0	0	0	0	0	0	0	0	0	0	0	0	0	0	0	0	0	0	0	0	0	0	0	0	0	0	0
0	0	0	0	0	0	0	0	0	0	0	0	0	0	0	0	0	0	0	0	0	0	0	0	0	0	0	0	0	0	0	0	0	0	0	0	0	0	0	0	0	0	0	0	0	0	0	0	0	1
0	0	0	0	0	0	0	0	0	1	1	2	0	1	0	0	1	0	1	0	1	1	0	0	0	0	0	0	0	0	0	0	0	0	1	0	0	0	0	0	0	0	0	0	0	0	0	0	0	0
0	0	0	0	0	0	0	0	0	0	0	0	0	0	0	0	0	0	0	0	1	0	0	0	0	1	0	0	0	0	0	0	1	0	0	0	0	0	0	1	0	0	0	0	0	0	0	0	0	0
0	0	0	0	0	0	0	0	0	0	0	0	0	0	0	0	0	0	0	0	0	0	0	0	0	0	0	0	1	0	0	0	0	0	0	0	0	0	0	0	0	0	0	0	0	1	0	1	0	0
1	0	0	0	0	0	0	0	0	0	0	0	0	1	0	1	0	0	0	0	0	0	0	0	0	1	1	0	0	0	0	0	0	1	0	0	0	0	0	0	0	0	0	2	0	6	4	6	4	0
2	1	1	0	0	0	0	0	0	0	0	1	0	0	0	0	0	36	0	0	1	1	0	0	1	0	0	0	0	0	0	0	0	1	1	0	0	6	6	0	0	1	1	18	2	21	157	55	4	5
1	0	0	0	0	0	0	0	0	0	0	0	0	0	0	0	0	0	0	0	1	0	0	0	0	0	0	0	0	0	0	0	0	0	0	0	0	1	0	0	0	0	0	0	0	0	0	0	0	1
0	1	0	0	0	0	0	0	0	0	0	0	0	0	0	0	0	0	0	0	1	0	0	0	0	0	0	0	0	0	0	0	0	0	0	0	0	0	0	0	0	0	0	0	0	1	0	0	0	0
0	0	1	0	0	0	0	0	0	0	1	0	0	0	0	0	0	0	0	0	0	0	0	0	1	0	0	13	0	0	0	0	0	0	0	0	0	0	0	0	0	0	0	0	0	0	0	0	0	0
0	0	0	0	0	0	0	0	0	0	0	0	0	0	0	0	0	0	0	0	0	0	0	0	0	0	0	1	0	0	0	0	0	0	0	0	0	0	0	0	0	0	0	0	1	0	0	0	0	0
0	0	0	0	0	0	0	0	0	0	0	0	0	0	0	0	0	0	0	0	0	0	0	0	0	0	0	0	0	0	0	0	0	0	0	0	0	0	0	0	0	0	0	0	0	0	0	0	0	0
21	1	17	0	1	0	0	0	0	0	0	1	0	0	0	0	2	3	0	0	0	0	0	0	0	1	0	0	0	1	0	0	0	1	0	0	4	10	20	0	0	1	0	7	0	19	27	26	1	1
1444	571	249	73	13	21	31	212	7	105	106	49	48	48	42	46	555	632	146	41	25	171	37	9	11	9	30	21	21	103	77	19	9	67	12	86	716	1871	497	74	31	245	67	1930	243	3973	5472	3186	352	420
0	0	0	0	0	0	0	0	0	0	0	0	0	0	0	0	0	0	0	0	0	0	0	0	0	0	0	0	0	0	0	0	0	0	0	0	0	0	0	0	0	0	0	1	0	0	1	0	0	0
0	0	0	0	0	0	0	0	0	0	0	0	0	0	0	0	0	0	0	0	0	0	0	0	0	0	0	0	0	0	0	0	0	0	0	0	0	0	0	0	0	0	0	0	0	0	0	0	0	0
0	0	0	0	0	0	0	0	0	0	0	0	0	0	0	0	0	0	1	0	0	0	0	0	0	0	0	0	0	3	0	0	0	0	0	0	0	0	0	0	0	0	0	0	0	0	0	0	0	0
0	0	0	0	0	0	0	0	0	0	0	0	0	0	0	0	1	0	0	0	0	0	0	0	0	2	0	0	0	0	0	0	0	0	0	0	0	0	0	0	0	0	0	0	0	0	0	0	0	0
0	0	0	0	0	0	0	0	0	0	0	0	0	0	0	0	0	0	0	0	0	0	0	0	0	0	0	0	0	0	0	0	0	0	0	0	0	0	0	0	0	0	0	0	0	0	0	0	0	0
0	0	0	0	0	0	0	0	0	0	0	0	0	0	0	0	0	0	0	0	0	0	0	0	0	0	0	0	0	0	0	0	0	0	0	0	0	0	0	0	0	0	0	0	0	0	0	0	0	0
0	0	0	0	0	0	0	0	0	0	0	0	0	1	5	2	0	0	1	0	3	1	0	0	0	1	1	1	0	0	0	0	0	0	0	0	0	0	0	0	0	0	0	0	0	0	0	0	0	0
0	0	0	0	0	0	0	0	0	0	0	0	0	0	0	0	0	0	0	0	0	0	0	0	0	0	0	0	0	0	0	0	0	0	0	0	0	0	0	0	0	0	0	0	0	0	0	0	0	1
103	4	1	1	0	0	1	0	0	1	0	0	1	2	0	2	0	0	0	0	1	0	1	0	0	1	0	2	0	0	1	0	0	0	0	0	81	222	282	0	2	0	0	1	2	1253	419	1264	5	556
0	4	9	0	0	0	0	0	0	0	0	0	0	0	0	0	0	1	0	0	0	0	0	0	0	0	0	0	0	0	0	0	0	0	0	0	0	2	1	0	0	0	1	3	2	6	8	4	1	5
0	0	0	0	0	0	0	0	0	0	0	0	0	0	0	0	0	0	0	0	0	0	0	0	0	0	0	0	0	0	0	0	0	0	0	0	0	0	0	0	0	0	0	0	0	0	0	0	0	0
0	0	0	0	0	0	0	0	0	0	0	0	0	0	0	0	0	0	0	0	0	0	0	0	0	0	0	0	0	0	0	0	0	0	0	0	0	0	0	0	0	0	0	0	0	0	0	0	0	0
0	0	1	0	0	0	0	0	0	0	0	0	0	0	0	0	0	0	0	0	0	0	0	0	0	0	0	0	0	0	0	0	0	0	2	0	0	0	0	0	0	0	0	0	0	0	0	0	1	0
11	4	43	2	0	68	0	1	1	0	6	8	4	0	0	1	1	5	0	1	0	2	5	4	0	1	0	40	3	18	1	0	2	1	1	0	3	0	1701	0	5	6	0	2	2	6	10	11	1	5
0	0	0	0	0	0	0	0	0	0	0	0	0	0	0	0	0	0	0	0	0	0	0	0	0	0	0	0	0	0	0	0	0	0	0	0	0	0	5	0	0	0	0	0	0	0	0	0	0	0
0	1	0	0	0	0	0	0	0	0	0	0	0	0	0	0	0	1	0	0	0	0	1	0	0	0	0	7	0	3	0	0	0	0	0	0	0	0	198	0	0	2	0	0	0	0	0	0	0	0
0	0	0	0	0	0	1	0	0	3	0	1	5	0	0	0	0	5	1	1	0	0	13	61	1	2	2	2	0	0	0	3	0	0	0	1	0	0	0	0	0	0	0	0	3	7	6	4	1	3
3	0	0	0	0	0	1	0	0	10	1	1	13	0	0	1	0	73	1	0	0	25	272	865	0	0	0	0	0	0	0	0	1	0	0	0	0	0	0	0	0	0	0	0	4	2	0	0	5	0
3	7	1	1	0	0	1	0	0	6	2	2	1	0	0	1	1	0	0	0	0	1	1	0	1	0	0	0	0	1	0	0	0	0	0	2	0	1	83	1	0	0	0	4	2	1	29	35	3	1
6972	27365	11279	41989	11779	5863	9960	11665	6361	47552	38452	16337	9443	12310	5238	12007	41351	19450	25228	19294	4702	11610	16971	11796	9795	5202	12373	9219	9450	10401	13043	1699	9319	7984	3589	31581	1292	6123	4794	15667	12318	20291	16338	28126	9175	818	1662	1340	19859	4199
0	0	2	1	1	0	1	0	0	1	0	0	0	0	0	0	0	0	0	0	0	0	1	0	0	0	0	0	0	0	0	0	0	0	0	0	0	0	0	0	0	0	0	1	0	0	0	2	0	0
0	0	0	0	0	0	1	0	0	0	0	0	0	0	0	0	0	0	0	0	0	0	0	0	0	0	0	1	0	0	0	0	0	0	0	0	0	0	5	0	0	0	1	0	0	0	0	0	0	0
1	1	0	0	0	0	1	0	0	0	1	0	0	0	0	0	0	0	0	1	0	0	0	0	0	0	0	0	0	0	0	0	0	0	0	0	0	0	0	1	0	0	0	0	0	0	0	0	0	0
295	240	178	190	55	268	34	308	46	193	625	896	168	7	12	63	86	513	65	55	10	2021	150	43	17	20	17	3	14	37	11	1	14	6	11	85	38	24	5547	10	79	24	133	522	308	322	367	1379	65	56
0	0	0	0	0	0	0	0	0	0	0	0	0	0	0	0	0	0	0	0	0	0	0	0	0	0	0	0	0	0	0	0	0	0	0	0	0	0	59	0	0	0	0	0	0	0	0	0	0	0
1	3	18	1	0	1	0	1	0	11	11	20	2	2	0	0	12	0	12	31	10	2	0	0	0	3	0	1	0	1	3	1	1	0	0	0	0	0	9	8	1	0	1	1	1	2	1	0	1	0
137	380	163	796	218	140	128	272	97	796	684	262	149	126	93	106	542	268	193	167	87	163	257	168	176	64	134	66	107	140	190	28	77	64	46	216	26	141	2230	145	113	197	152	410	92	210	203	185	540	121
1	6	5	6	6	2	1	4	0	6	7	8	4	3	1	1	3	2	1	0	0	1	5	4	2	0	1	4	0	0	2	1	3	0	1	2	1	1	49	4	2	0	1	6	3	0	1	0	10	6
679	740	44	156	2	85	119	134	123	185	176	148	261	226	320	94	60	22	125	82	261	58	106	104	251	1083	311	436	128	59	70	226	118	92	47	156	277	516	339	91	41	72	102	221	38	1579	1162	1727	466	1461
38	2	44	89	128	189	70	28	92	57	34	40	90	131	196	32	59	23	90	128	326	46	92	123	115	550	140	47	46	56	49	234	19	37	43	30	0	6	0	36	15	15	89	73	101	0	0	0	35	10
14	10	0	2	0	4	7	26	3	5	0	4	3	5	4	0	0	0	2	0	0	1	3	0	3	14	3	1	3	2	11	6	14	0	1	3	0	3	2	1	1	1	7	9	1	7	3	5	6	1
0	0	0	0	0	0	0	0	0	0	0	0	0	0	0	0	0	0	0	0	0	0	0	0	0	0	0	0	0	0	0	0	0	0	0	0	0	0	0	0	0	0	0	0	0	1	0	0	1	0
0	0	0	0	0	1	0	0	0	0	0	0	1	0	2	0	0	0	0	1	0	0	0	5	0	0	0	0	0	0	0	0	0	0	0	0	0	0	0	0	0	0	0	0	0	7	3	3	0	1
156	329	1	42	0	18	20	32	12	106	85	66	74	59	50	27	9	10	20	28	40	127	97	22	27	46	90	5	4	9	17	13	8	24	6	71	40	203	278	31	20	16	34	194	6	100	225	140	403	159
1	0	0	0	0	0	1	0	0	0	1	1	2	2	1	0	0	0	0	0	3	0	0	1	3	3	2	2	1	1	1	1	0	0	0	2	4	3	0	0	0	0	1	0	0	36	36	116	2	36
92	8	2	4	1	3	14	5	7	3	3	54	23	7	24	7	3	1	8	8	20	9	11	23	15	47	17	10	26	0	2	2	13	12	0	7	40	108	52	6	1	0	4	27	26	278	264	393	51	217
294	572	112	195	65	53	79	247	34	263	109	231	184	291	161	134	151	131	119	65	182	169	150	143	66	126	95	73	65	64	411	292	59	92	79	120	119	314	327	147	30	44	74	635	224	495	611	796	732	479
3	1	0	1	0	15	12	1	8	2	3	10	51	27	42	7	0	1	5	0	28	7	5	1	4	45	22	9	3	4	0	8	2	0	1	0	2	1	5	1	1	0	4	4	7	5	5	7	20	1
0	0	0	0	0	0	0	0	0	0	0	0	0	0	0	0	0	0	0	0	0	0	0	0	1	0	0	0	0	0	1	0	0	0	0	0	0	0	0	0	0	0	0	0	0	0	0	1	0	0
0	0	0	0	0	0	0	0	0	0	0	0	0	0	0	0	0	0	0	0	0	0	0	0	0	0	0	0	0	0	0	0	0	0	0	0	0	0	0	0	0	0	0	0	0	0	0	0	0	0
0	0	0	0	0	0	0	0	0	0	1	0	0	0	0	0	0	0	0	0	0	0	0	1	0	0	0	0	0	0	0	0	0	0	0	0	0	0	0	0	0	0	0	0	0	1	0	0	0	0
63	52	12	38	7	53	19	56	63	100	42	76	143	109	107	22	17	3	30	24	130	29	66	59	49	248	107	71	17	10	51	83	45	13	25	51	91	120	153	53	15	17	27	57	16	181	239	204	82	151
0	0	0	0	0	0	0	0	0	0	0	0	0	0	0	0	0	0	0	0	0	0	0	0	0	0	0	0	0	0	0	0	0	0	0	0	2	0	0	0	0	0	0	0	0	1	1	0	0	0
0	0	0	1	0	0	0	0	0	0	0	0	2	0	0	0	0	0	0	0	0	0	1	0	0	0	0	0	1	0	0	0	0	0	0	0	1	0	0	0	0	0	0	0	0	0	0	0	0	0
1	1	5	7	1	7	4	0	6	15	3	3	3	4	7	2	2	1	4	5	8	8	7	33	1	16	5	20	1	1	6	3	3	1	3	0	15	2	0	4	2	2	1	2	8	7	6	3	3	1
0	0	0	0	0	0	0	0	0	0	0	0	0	0	0	0	0	0	0	0	0	0	0	0	0	0	0	0	0	0	0	0	0	0	0	0	14	9	1	1	0	0	0	0	0	0	0	0	0	0
0	0	0	0	0	0	0	0	0	0	0	0	0	0	0	0	0	0	0	0	0	0	0	0	0	0	0	0	0	0	0	0	0	0	0	0	9	5	0	0	0	0	0	0	0	0	0	0	0	0
0	0	0	0	0	0	0	0	0	0	0	0	0	0	0	0	0	0	0	0	0	0	0	0	0	0	0	0	0	0	0	0	0	0	0	0	5	0	0	0	0	0	0	0	0	0	0	0	0	0
0	0	0	0	0	0	0	0	0	0	0	0	0	0	0	0	0	0	0	0	0	0	0	0	0	0	0	0	0	0	0	0	0	0	0	0	1	0	0	0	0	0	0	0	0	0	0	0	0	1
0	0	0	0	0	0	0	0	0	0	0	0	0	0	0	0	0	0	0	0	0	0	0	0	0	0	0	0	0	0	0	0	0	0	0	0	11	4	0	1	0	0	0	0	0	0	0	0	0	0
0	0	0	0	0	0	0	0	0	0	0	0	0	0	0	0	0	0	0	0	0	0	0	0	0	0	0	0	0	0	0	0	0	0	0	0	8	2	0	0	0	0	0	0	0	0	0	0	0	0
0	0	0	0	0	0	0	0	0	0	0	0	0	0	0	0	0	0	0	0	0	0	0	0	0	0	0	0	0	0	0	0	0	0	0	0	24	9	0	1	0	0	0	0	0	0	0	0	0	0
0	0	0	0	0	0	0	0	0	0	0	0	0	0	0	0	0	0	0	0	0	0	0	0	0	0	0	0	0	0	0	0	0	0	0	0	8	3	1	1	0	0	0	0	0	0	0	0	0	0
111	41	0	1	0	0	44	222	10	33	20	87	265	284	257	118	0	2	58	8	38	446	239	67	91	178	24	407	200	192	3	87	247	127	128	26	478	222	113	379	861	140	88	121	5594	623	966	1032	31	1731
0	0	0	0	0	0	0	0	0	0	0	0	0	0	0	0	0	0	0	0	0	0	0	0	0	0	0	0	0	0	0	0	0	0	0	0	0	0	0	0	0	0	0	0	0	0	0	0	0	0
0	0	1	0	0	0	1	0	1	1	1	0	1	0	0	0	1	0	0	0	0	0	0	0	0	0	0	0	0	0	0	0	0	0	0	1	0	0	0	2	0	0	0	0	0	0	1	0	0	0
0	0	0	0	0	0	0	0	0	0	0	0	0	0	0	0	0	0	0	0	0	0	0	0	0	0	0	0	0	0	0	0	0	0	0	0	4	0	0	0	0	0	0	0	0	0	0	0	0	0
0	0	0	0	0	0	1	0	1	1	0	0	3	0	0	0	0	0	2	0	3	0	1	0	1	5	7	12	0	0	0	1	0	1	0	0	0	1	0	2	0	1	0	0	2	0	0	0	0	0
0	0	0	0	0	0	0	0	0	1	0	0	0	0	2	0	0	0	0	0	0	0	0	0	0	0	0	1	0	0	0	0	0	0	0	0	0	0	0	0	0	0	0	0	0	0	0	0	0	0
1	0	0	0	0	0	0	0	1	0	1	0	1	0	1	0	0	0	0	0	0	0	0	0	0	0	1	1	0	0	0	0	0	0	0	0	2	0	0	1	0	0	0	0	0	0	0	0	0	0
0	0	0	1	0	0	0	0	0	0	0	1	1	0	2	1	0	1	2	0	0	0	0	1	0	0	0	0	0	0	0	0	0	0	1	0	0	1	0	1	0	0	0	0	1	0	0	0	0	0
0	0	0	1	0	0	0	0	1	1	2	2	3	0	3	0	0	1	0	0	3	0	0	2	0	0	1	6	0	1	1	0	0	0	0	1	0	1	0	1	0	0	0	0	2	0	1	1	0	0
1	0	0	0	0	0	0	0	0	0	0	0	0	0	2	0	0	0	0	0	0	1	0	2	0	1	0	0	1	0	0	0	0	0	1	0	0	0	0	0	0	0	0	0	0	0	0	0	0	0
1854	1158	6	3340	8	1203	1509	1114	678	1835	370	1832	4553	4105	2563	1421	28	80	2640	1395	1890	2761	2833	1774	1959	2828	2849	2527	1051	1477	490	1045	1778	1973	818	1439	210	206	781	520	399	165	1209	1636	5209	2043	4370	2558	1032	1309
0	0	0	0	0	0	0	0	0	0	0	0	0	0	0	0	0	0	0	0	0	0	0	0	0	0	0	0	0	0	0	0	0	0	0	0	0	0	0	0	0	0	0	0	0	0	0	0	0	0
0	0	0	0	0	0	0	0	0	0	0	0	0	0	0	0	0	0	0	0	0	0	0	0	0	0	0	1	0	0	0	0	0	0	0	0	0	1	0	0	0	0	0	0	0	0	0	0	0	0
0	0	0	0	0	0	0	0	0	0	0	0	1	1	0	0	0	0	0	0	0	0	0	0	0	0	0	0	0	0	0	0	0	0	0	0	0	0	0	0	0	0	0	0	0	0	0	0	1	0
4	17	9	55	49	24	53	13	26	79	41	34	47	70	89	7	5	7	23	25	39	27	75	39	41	97	61	71	33	5	19	36	27	15	47	32	54	91	12	27	7	17	11	4	10	28	263	146	31	107
0	0	0	0	0	0	0	0	0	0	0	0	0	0	0	0	0	0	0	0	0	0	0	0	0	0	0	0	0	0	0	0	0	0	0	0	0	0	0	0	0	0	0	0	0	0	0	0	0	0
0	0	0	0	0	0	0	0	0	0	0	0	0	0	2	0	0	0	1	0	0	0	0	0	0	0	0	2	0	0	0	0	0	1	0	0	0	0	0	1	0	0	0	0	0	0	0	0	2	0
0	0	0	0	0	0	0	0	0	0	0	0	0	0	0	0	0	0	0	0	0	0	0	0	0	0	0	0	0	0	0	0	0	0	0	0	0	0	0	0	0	0	0	0	0	0	0	0	0	0
6	22	38	12	10	6	12	12	6	42	11	14	18	15	24	7	2	5	8	6	14	6	20	17	3	5	6	16	8	4	13	1	7	7	4	6	1	3	1	11	4	9	4	6	7	23	9	32	17	0
3	2	1	2	2	4	2	2	2	8	2	2	5	4	7	1	2	1	2	2	7	2	2	5	0	1	2	9	4	8	11	1	1	8	1	3	7	16	4	7	1	2	0	7	4	0	0	0	7	9
0	1	3	0	0	0	1	0	0	1	0	1	0	0	0	0	0	0	0	0	0	0	0	0	0	0	0	0	0	0	0	0	0	0	0	0	0	0	0	0	0	0	0	0	1	1	0	1	1	0
0	0	0	0	0	1	0	0	0	0	0	0	0	0	1	0	0	0	0	0	0	0	0	0	0	0	2	0	0	1	0	0	1	0	0	0	0	0	0	1	0	0	0	0	3	0	0	0	0	0
5	0	0	0	0	0	3	16	0	2	0	1	0	2	6	0	0	0	1	0	0	1	0	1	1	1	2	2	0	0	1	0	0	4	0	3	1	6	3	9	5	0	0	0	1	29	8	33	0	0
30	8	2	16	0	2	9	49	2	19	25	31	4	14	2	7	3	6	5	10	7	22	8	14	4	5	41	32	3	2	1	2	0	5	0	12	26	65	12	15	50	4	10	18	7	155	150	80	11	16
0	0	0	0	0	0	0	1	0	0	0	0	0	0	0	0	0	0	0	0	1	0	0	0	0	0	0	0	0	0	0	0	0	0	0	0	0	2	0	1	0	0	0	0	0	4	0	0	0	0
17	42	25	0	1	1	9	6	0	15	3	3	3	23	14	16	5	3	5	3	4	11	1	0	6	13	9	1	0	1	8	1	5	4	2	2	6	20	12	6	5	6	0	8	6	50	87	58	7	21
2285	3488	1144	3150	2646	1576	1897	1936	1992	5874	4608	2539	2223	2813	2185	1849	2176	2216	4155	3956	2958	1629	2430	2696	2521	2658	1817	2197	2085	1558	2850	2131	1821	2592	1434	3220	1525	3495	2647	3345	2082	3944	2023	2197	1276	659	1512	1055	3868	2036
20	22	0	0	0	0	0	0	3	3	2	1	1	0	1	0	0	0	0	1	2	0	1	2	2	3	8	2	0	0	0	3	0	0	2	0	161	41	13	10	1	0	0	4	0	2182	1140	1697	8	1072
0	0	1	0	0	0	0	1	0	0	0	0	0	0	0	0	0	0	0	0	0	0	0	0	0	0	0	0	0	0	1	0	0	0	0	0	0	0	0	0	0	0	0	0	0	1	1	0	0	0
0	0	0	0	0	0	0	0	0	0	0	0	0	0	0	0	0	0	0	0	0	0	0	0	0	0	1	0	0	0	0	0	0	0	0	0	0	0	0	0	0	0	0	0	0	0	0	0	0	0
4	9	3	6	6	3	3	6	5	9	5	4	2	1	1	3	8	5	3	7	5	5	4	0	2	4	0	2	4	2	4	2	1	4	2	6	0	2	0	6	5	2	2	7	0	0	0	0	3	2
468	474	75	244	49	116	271	514	220	1052	516	623	519	337	325	239	246	224	317	264	376	318	545	489	261	320	326	187	108	131	348	173	165	238	107	315	284	1087	1131	311	184	310	90	241	126	345	351	435	579	388
0	6	6	0	0	0	0	22	0	1	0	0	0	0	0	1	1	0	0	0	0	4	0	0	0	0	0	1	0	1	0	0	0	0	0	4	52	27	14	1	0	0	0	16	1	91	76	87	2	33
0	0	0	0	0	0	0	0	1	0	1	0	0	0	0	0	0	0	1	1	0	0	0	0	0	0	0	0	0	0	0	0	0	0	0	0	0	3	0	0	0	0	0	1	0	0	0	0	0	0
3120	4769	1970	5281	3023	2430	3542	4042	3409	8337	5070	6037	5703	5567	4155	2581	3771	2206	4346	4205	5055	3162	5228	6125	2265	3450	3581	2651	1888	1976	4903	2581	2681	2437	1542	3264	1889	5594	3991	3168	2155	2533	2131	2778	2586	1254	2039	1404	4171	3656
4	0	0	0	0	0	2	0	0	0	0	9	0	0	0	1	0	0	0	0	0	0	0	0	1	1	0	4	1	0	0	0	1	0	1	0	0	4	7	0	0	0	0	0	0	6	3	3	42	29
5	6	0	3	0	0	2	5	0	1	1	2	4	2	0	0	0	0	2	3	3	5	5	1	1	1	0	3	0	5	2	1	0	1	0	0	5	3	3	6	1	0	0	0	0	0	5	1	2	5
29	25	5	17	11	13	24	34	27	76	50	64	33	48	32	40	18	30	299	46	67	123	32	51	24	154	68	84	28	17	20	9	13	16	24	27	40	95	50	92	31	68	26	32	64	9	23	9	96	31
19	34	34	13	4	78	44	107	26	49	50	46	14	18	29	32	46	31	61	39	27	157	21	40	25	22	7	20	20	27	54	9	3	21	11	29	11	52	39	45	24	39	18	26	20	9	7	17	74	29
1	2	4	1	1	4	0	3	0	2	2	1	1	1	0	0	1	0	2	0	1	6	5	5	1	0	1	0	0	2	22	0	0	0	0	0	2	4	0	1	2	1	0	6	0	0	4	3	1	1
0	1	2	12	0	14	1	9	8	10	2	13	7	8	10	1	1	1	4	2	3	5	7	5	0	6	9	27	0	7	2	1	0	0	3	2	0	3	0	17	0	0	0	1	10	0	1	0	0	0
58	57	69	205	64	114	119	144	250	364	151	252	240	203	291	51	27	21	94	76	273	127	159	146	49	959	414	1384	155	185	119	141	217	99	100	60	16	47	6	359	99	108	43	32	290	7	16	27	99	9
0	0	0	0	0	0	0	0	0	0	0	0	0	0	0	0	0	0	0	0	0	0	1	0	0	0	0	0	0	0	0	0	0	0	0	0	0	0	0	0	0	0	0	0	0	0	0	0	0	0
0	0	0	2	0	0	0	0	0	0	0	0	0	1	0	1	0	0	0	0	0	0	1	1	0	1	0	5	0	0	0	0	2	0	0	0	0	1	0	0	2	1	0	0	0	0	0	1	1	2
0	0	0	0	0	0	0	0	0	0	0	0	1	0	0	0	0	0	0	0	0	0	0	0	0	0	0	0	0	0	0	0	0	0	0	0	0	0	0	0	0	0	0	0	0	0	0	0	0	0
1	2	2	2	0	0	0	1	1	2	0	1	0	1	1	0	0	0	0	0	0	0	1	1	0	0	0	0	0	1	0	0	0	0	0	0	0	0	0	0	0	1	0	0	0	0	0	0	0	0
2	1	0	0	1	0	0	0	0	0	0	0	2	0	0	1	0	0	0	0	0	1	2	0	0	0	2	0	0	0	0	0	0	1	0	0	0	0	0	0	0	0	0	0	0	0	0	0	1	0
0	0	0	1	0	2	1	3	2	1	0	1	1	1	3	1	0	0	0	0	2	1	2	2	0	2	0	6	0	0	0	0	1	2	0	0	0	0	0	0	0	0	0	0	2	0	0	2	2	0
1	0	0	0	0	0	0	0	0	0	0	0	0	0	0	0	0	0	0	0	0	0	0	0	0	0	0	1	0	0	0	0	0	1	0	0	0	0	0	0	0	0	0	0	0	0	0	0	0	1
0	0	0	2	0	0	0	0	0	0	0	0	0	0	0	0	0	0	0	0	0	0	0	0	0	0	0	0	0	1	0	0	0	0	0	0	0	0	0	0	0	0	0	0	0	3	0	0	0	0
0	0	0	0	0	0	0	0	0	0	0	0	0	0	0	0	0	0	0	0	0	0	0	0	0	0	0	0	0	0	0	0	0	0	0	0	0	0	0	0	0	0	0	0	0	0	0	0	0	0
0	0	0	5	9	1	0	0	2	0	1	1	1	0	0	2	0	0	0	1	1	0	1	1	0	0	0	0	1	0	0	0	1	0	1	2	0	0	0	0	0	0	0	1	0	0	0	0	1	1
0	2	0	0	0	0	1	0	0	1	0	0	2	0	0	0	0	0	1	0	0	2	1	0	0	0	2	4	2	0	0	2	0	7	5	1	1	1	0	1	2	0	1	1	0	0	0	0	0	0
0	0	0	0	0	0	0	0	0	0	0	0	0	0	0	0	0	0	0	0	0	0	0	0	0	0	0	0	0	0	0	0	0	0	0	0	0	0	0	0	0	0	0	0	1	0	0	0	0	1
0	0	0	0	1	0	0	1	0	1	0	0	0	0	0	0	0	0	0	0	0	0	0	0	0	0	0	1	0	0	1	4	2	0	0	0	0	0	1	0	1	0	0	0	0	0	0	0	0	1
0	0	0	0	0	0	0	0	0	0	0	0	0	0	0	0	0	0	0	0	0	0	0	0	0	0	0	1	0	0	0	0	0	0	0	0	0	0	0	0	0	0	0	0	0	0	0	0	1	0
0	0	0	0	0	0	0	0	0	0	0	1	0	1	0	0	0	0	0	0	0	0	0	0	0	0	0	0	1	0	0	0	0	0	0	0	0	0	0	0	0	0	0	0	0	0	0	0	0	0
0	0	0	0	1	1	1	0	0	6	0	0	1	3	2	0	0	0	0	0	0	1	2	0	0	2	2	5	1	1	0	1	1	11	2	7	0	0	0	1	5	0	1	0	1	0	0	0	0	0
5	0	9	3	5	7	3	3	2	19	9	8	3	6	2	6	1	2	10	0	0	2	7	5	1	1	3	3	3	1	3	0	0	3	0	2	2	5	1	6	2	9	6	1	3	0	1	0	4	2
0	0	0	0	1	1	2	0	0	1	0	3	1	3	0	2	1	1	1	0	0	3	1	2	0	1	1	0	0	1	0	0	2	0	0	1	1	1	0	2	0	0	0	0	0	0	1	0	0	1
0	0	0	0	0	0	0	0	0	0	0	0	0	0	0	0	0	0	0	0	0	0	0	0	0	0	0	0	0	0	0	0	0	0	0	0	0	0	2	0	0	0	0	0	0	0	1	0	0	1
0	1	0	0	1	0	0	1	0	3	0	0	2	4	0	0	0	0	0	0	1	0	6	1	1	0	0	3	0	1	0	1	1	4	0	1	0	0	0	1	0	0	0	3	0	1	0	0	4	4
0	0	0	0	0	0	0	0	0	1	0	0	0	0	0	0	0	0	0	0	0	0	0	0	0	0	0	0	0	0	0	1	0	2	0	1	0	0	0	1	1	0	0	0	0	0	0	0	0	0
0	2	0	0	0	0	0	0	1	0	0	1	2	1	0	0	0	0	1	2	0	1	3	1	0	0	0	1	0	0	0	0	0	0	2	1	0	0	0	1	1	0	1	1	1	0	1	2	1	0
0	0	0	0	0	0	0	0	0	1	0	0	0	1	0	0	0	0	0	0	0	0	0	0	0	0	0	0	0	0	0	0	1	0	0	0	0	0	0	0	0	0	0	0	0	0	0	0	0	0
0	0	0	0	0	0	0	0	0	0	0	0	0	0	0	0	0	0	0	0	0	0	0	0	0	0	0	1	0	1	0	0	0	0	1	0	0	0	0	0	0	0	0	0	0	0	0	0	0	1
0	0	0	0	0	0	1	0	0	0	0	0	0	0	0	0	0	0	0	0	0	0	0	0	0	1	0	0	0	0	0	0	0	0	1	0	0	0	0	0	0	0	0	0	0	0	0	0	0	0
2	0	0	0	0	1	2	2	0	1	1	3	1	0	0	0	0	0	3	1	0	1	0	0	0	0	0	0	0	1	4	0	0	0	0	0	1	0	0	0	0	0	0	0	0	0	0	0	0	0
1	1	0	4	1	3	3	10	2	9	5	11	2	10	8	1	0	2	3	2	1	1	7	2	4	3	8	14	3	2	5	2	5	2	3	1	1	4	3	4	1	1	0	0	6	6	9	13	2	12
11	0	2	0	0	0	0	22	0	12	2	10	0	1	1	1	0	0	0	0	1	0	0	0	0	0	0	0	0	0	0	0	0	3	0	0	0	6	6	12	0	0	0	0	0	0	0	0	0	0
1	0	2	1	1	0	0	1	1	4	1	2	2	1	0	2	1	0	3	1	1	0	4	0	0	2	0	3	1	0	0	0	0	0	1	0	2	0	0	0	0	0	0	0	0	0	0	0	1	0
0	0	0	0	0	0	0	0	0	0	0	0	0	0	0	0	0	0	0	0	0	0	0	0	0	0	0	0	0	0	0	0	0	0	0	0	0	0	0	0	0	0	0	0	0	0	0	0	0	0
496	115	7	1	0	0	5	152	2	142	36	188	20	21	240	30	1	1	5	5	8	5	17	5	11	33	22	112	12	1	7	11	43	12	9	9	525	1017	275	218	9	5	4	28	380	938	1258	1737	199	2130
2	0	0	0	0	0	1	1	1	4	1	0	0	3	1	3	0	0	1	0	0	2	1	3	3	2	6	0	3	1	1	1	1	2	3	3	0	1	1	2	3	0	0	3	0	363	183	265	2	10
5685	14298	447	224	2	140	67	680	69	2825	1610	702	95	79	37	373	207	390	738	109	17	45	40	24	14	10	16	25	42	5	1284	45	22	458	43	1138	6188	16166	19601	4861	203	2369	206	3766	324	7648	17691	11898	4607	28087
11232	6803	136	2377	9	940	4928	7342	6501	8884	4542	6279	7508	7170	4595	5185	361	1385	8980	6437	5942	4067	6691	3155	2079	2766	2895	3290	2960	1298	3697	1911	3378	14088	4657	12829	5745	10908	16451	14305	5669	5812	3851	7613	3290	771	860	952	4927	14854
6	1	0	0	1	1	3	21	6	15	4	9	7	9	4	9	1	2	13	9	17	3	5	8	2	9	6	12	5	2	6	4	3	18	5	17	1	4	0	17	10	9	6	15	9	0	4	1	2	0
160	55	21	67	9	23	141	167	148	346	148	147	222	258	173	118	0	20	166	119	135	111	159	102	56	88	94	137	106	33	54	59	115	322	93	397	52	140	119	239	149	81	97	166	75	47	61	88	90	246
0	0	0	0	0	2	0	0	1	4	1	1	7	7	0	2	0	1	0	3	1	0	3	0	1	3	0	4	0	1	0	3	0	3	2	0	10	1	0	1	2	1	1	3	1	1	1	0	4	1
0	0	0	0	0	0	0	0	0	5	0	0	1	4	0	0	0	0	1	1	0	0	1	0	0	0	0	0	0	0	0	0	0	1	0	0	0	1	0	1	1	0	0	0	0	0	0	0	0	0
0	0	0	0	0	0	0	1	0	0	0	0	0	0	0	0	0	0	0	0	0	0	0	0	0	0	0	0	0	0	0	0	0	0	0	0	0	0	0	0	0	0	0	0	0	0	0	0	0	0
0	3	0	0	0	0	3	0	0	1	0	0	1	0	1	0	0	0	0	0	0	0	0	0	0	0	1	0	0	0	0	0	0	0	1	1	0	0	0	1	0	0	0	1	0	0	0	0	0	0
0	0	0	0	0	0	0	0	0	0	0	0	0	0	0	0	0	0	0	0	0	0	0	0	0	0	0	0	0	0	0	0	0	0	0	0	0	0	0	0	0	0	0	0	0	0	1	0	0	0
0	0	0	0	0	0	0	0	0	0	0	0	0	0	1	0	0	0	0	2	0	0	1	0	1	1	0	0	0	0	0	0	0	0	0	0	0	0	0	0	0	0	0	0	0	5	2	10	0	0
1903	1193	1	19	1	25	343	1175	667	1103	249	1173	1906	1701	2066	827	1	25	915	263	482	696	848	505	593	4163	1375	1517	1045	243	82	262	1645	2342	686	1028	887	1703	360	1810	410	76	445	1125	2549	2579	1991	3206	3892	3728
0	0	0	0	0	0	0	0	1	1	0	0	0	0	0	0	0	0	0	0	1	0	0	0	1	0	0	0	0	0	0	0	0	0	0	0	0	0	2	0	1	0	0	0	0	0	0	0	0	0
457	0	0	0	0	0	1	306	3	40	0	108	94	167	337	48	0	0	0	0	0	3	4	0	13	110	6	101	77	0	0	23	118	4	37	0	81	219	0	64	1	0	0	1	149	79	451	129	1	120
3	1	0	0	0	1	8	11	8	9	5	5	7	7	3	4	0	0	2	3	0	6	7	7	3	0	0	0	2	2	2	2	0	14	4	25	0	0	0	3	2	0	7	14	1	0	0	0	0	1
0	0	0	0	0	0	0	0	0	0	0	0	0	0	0	0	0	0	0	0	0	0	0	0	0	0	0	0	0	0	0	0	0	0	0	0	0	0	0	0	0	0	0	0	0	0	0	0	0	0
0	1	0	0	0	0	0	1	0	0	3	3	1	5	0	1	0	0	0	0	1	1	0	0	0	1	0	0	3	0	2	1	0	5	2	0	0	2	0	0	1	0	0	0	0	0	2	0	0	1
3	1	0	0	2	1	0	0	0	3	1	2	2	4	2	1	0	0	2	1	0	1	1	0	0	0	0	0	0	0	0	0	1	0	0	2	1	2	0	3	0	0	0	0	0	0	0	0	1	0
0	0	0	0	0	0	0	1	3	0	0	0	1	2	0	1	0	0	0	0	0	0	0	0	0	0	0	0	0	0	0	1	0	0	0	1	0	2	0	0	1	0	0	1	0	0	0	0	0	0
0	0	0	0	0	0	0	0	0	0	0	0	1	0	0	0	0	0	0	0	0	0	0	0	1	1	0	1	5	1	0	3	0	0	1	0	0	0	2	0	1	0	1	0	0	0	0	0	0	0
0	0	0	0	0	0	0	0	0	0	0	0	0	0	0	0	0	0	0	0	0	1	0	0	0	0	0	0	0	0	0	0	0	0	0	0	0	0	0	0	0	0	0	0	0	0	0	0	0	0
0	0	0	0	0	0	0	0	0	0	0	0	0	0	0	0	0	0	0	0	0	0	0	0	0	0	1	0	1	0	0	0	0	0	0	0	0	0	0	1	0	0	0	0	0	2	0	0	0	0
0	0	0	1	0	0	2	2	3	4	0	5	1	1	1	4	0	0	3	2	4	1	0	1	0	2	0	4	0	1	0	2	3	4	1	5	0	0	0	2	2	1	2	1	2	0	1	10	1	0
38	15	16	7	0	2	10	18	20	26	23	29	11	31	11	14	3	4	39	24	19	11	20	13	8	6	4	11	7	2	7	14	10	26	8	16	15	23	18	27	4	7	14	27	5	515	463	298	29	76
0	0	0	0	0	0	0	1	0	0	1	1	1	1	1	0	0	0	0	1	2	0	0	0	0	0	0	1	0	1	0	0	1	0	0	0	0	1	1	0	0	0	0	0	0	0	0	0	0	0
339	320	1	3	0	1	3	10	20	9	4	9	6	10	4	2	0	0	3	3	3	4	3	3	3	8	5	12	13	2	6	6	5	4	4	6	1595	1388	133	30	5	10	4	356	45	1952	1989	1699	90	2320
0	0	0	0	0	0	0	0	0	0	0	0	0	0	0	0	0	0	0	0	0	0	0	0	0	0	1	0	0	0	0	1	0	0	1	0	0	0	0	0	0	0	0	0	0	1432	205	98	0	0
21	32	54	58	42	5	35	10	54	183	81	44	68	40	43	22	19	21	77	12	13	41	54	40	4	3	9	25	4	4	17	14	3	31	5	35	8	16	2	66	27	14	40	34	14	0	1	0	16	0
3285	531	1984	4704	82	11439	5179	8445	10795	7874	7309	13856	7941	10935	26144	5764	1050	1659	5630	2217	11616	7548	8016	9475	7562	22268	14164	38379	15387	8160	4129	13084	48480	4201	18537	2565	61	337	48	1074	4390	1328	7374	949	15540	124	203	171	2468	2189
33	13	4	19	0	12	25	53	18	26	25	43	31	26	36	28	0	3	43	9	20	14	58	13	44	34	28	110	116	21	30	123	33	48	82	49	14	36	65	73	53	41	22	23	20	2	3	62	17	1010
3396	920	612	1655	28	4200	2644	3544	1592	1308	836	1737	3021	3325	5273	1309	150	228	2511	1744	3896	2757	2480	1650	2512	2581	2860	3467	5444	3430	2663	2666	1949	3803	3742	1713	796	895	571	1120	1640	798	1663	788	3744	1518	1491	1671	2060	1504
9992	3915	413	643	11	778	1333	4217	1182	3379	2627	5268	3283	2581	4263	2321	210	366	2417	955	1922	2225	1861	1041	944	1778	1647	3167	1257	930	1456	948	1543	2305	1571	2239	8342	19574	4116	1864	2145	615	1918	1894	1298	12909	18938	17776	5170	38058
1490	165	0	28	0	4	41	127	19	56	2	190	344	135	190	84	0	1	76	29	84	94	84	12	26	15	16	71	22	1	3	3	55	431	21	24	180	1217	515	245	118	6	5	44	73	745	869	737	312	1050
32	1	0	1	0	7	4	0	5	2	1	32	32	21	236	15	0	1	5	1	17	37	6	3	16	229	64	882	103	16	1	71	430	19	60	1	48	93	15	6	6	0	16	2	304	54	63	86	5	150
3105	718	13	1081	1	2526	1896	4225	1889	2047	883	2171	2343	2146	4189	1548	100	241	4391	3684	4320	3291	2655	1449	1950	5308	5691	11426	9394	1448	2223	6862	3773	3089	6733	2074	328	2065	2902	1184	1691	1771	1904	1368	5845	260	322	300	5161	647
0	0	0	0	0	0	0	1	0	0	1	0	0	0	0	0	0	1	0	0	1	0	0	0	0	0	0	0	0	0	0	0	0	0	0	0	0	0	0	0	0	0	0	0	0	1	0	0	0	0
21408	10564	1657	7439	239	7153	16735	28932	15903	10326	8149	12873	20880	14271	22320	9884	975	1700	11948	6745	11754	13445	15334	13958	10001	13170	10777	16262	20729	6647	15909	15630	21343	17074	13921	10091	2539	8463	13014	5513	8242	3295	8305	5700	14461	9689	16723	15723	8124	35092
1	0	0	2	0	2	1	2	0	0	0	0	1	1	2	0	0	0	0	2	0	0	1	0	1	1	2	2	2	3	2	4	0	0	2	0	0	0	0	0	0	0	0	0	1	0	1	2	1	1
3	0	2	0	0	0	2	0	4	1	2	2	0	3	0	0	0	0	10	5	3	1	3	1	3	0	0	0	2	0	0	1	0	2	0	7	3	9	11	5	5	2	3	4	0	0	0	0	3	5
1244	445	100	565	32	608	1129	1927	933	1115	582	1188	1516	1347	1391	667	178	241	1398	1098	1277	779	1253	864	1163	1139	1390	1579	1559	563	1168	1411	1203	1783	1257	1232	414	1425	641	1305	1168	516	741	892	1093	457	379	424	1395	937
8	530	0	0	0	0	0	0	0	0	0	1	0	0	1	0	0	0	0	0	0	0	0	0	0	0	0	0	0	0	0	0	0	0	0	4	96	59	6	1	0	4	0	0	0	439	908	1493	15	97
0	3	0	0	0	0	0	1	0	0	0	0	0	0	0	0	0	0	0	1	0	0	0	0	0	0	0	0	1	0	0	1	0	0	0	0	51	0	0	0	0	0	0	0	0	20	2	12	0	14
0	0	0	0	0	0	0	0	0	0	0	0	0	0	0	0	0	0	0	0	0	0	0	0	0	0	0	0	0	0	0	0	0	0	0	0	0	0	0	0	0	0	0	0	0	0	1	0	0	0
0	0	0	0	0	0	0	0	0	1	0	0	0	0	0	0	0	0	0	0	0	0	0	0	0	0	0	0	0	0	0	0	0	0	0	0	2	1	0	0	0	0	0	0	0	0	0	0	0	0
0	0	0	0	0	0	0	0	0	0	0	0	0	0	0	0	0	0	0	0	0	0	0	0	0	0	0	0	0	0	0	0	0	0	0	0	6	0	0	0	0	0	0	0	0	1	1	1	0	0
1	0	0	0	0	0	0	3	0	4	0	0	0	0	0	0	0	0	0	1	0	0	0	0	0	0	0	0	0	0	0	0	0	0	0	0	0	6	2	0	0	0	0	1	0	1	3	2	0	1
0	0	0	0	0	0	0	0	0	0	0	0	0	0	0	0	0	0	0	0	0	0	0	0	0	0	0	0	0	0	0	0	0	0	0	0	3	0	0	0	0	0	0	0	0	0	0	0	0	0
0	0	1	0	0	0	0	0	0	0	0	0	0	0	0	0	0	0	0	0	0	0	1	0	0	0	0	0	0	0	0	0	1	0	0	0	5	0	1	0	0	0	0	17	0	4	1	3	0	3
0	0	0	0	0	0	0	1	0	0	0	0	0	0	0	0	0	0	0	1	0	0	0	0	0	0	0	0	0	0	1	0	0	0	0	0	1	0	0	0	0	0	1	0	0	19	8	37	0	5
2	6	0	0	0	0	0	0	0	0	0	0	0	0	0	0	0	0	0	0	0	0	0	0	0	0	0	0	0	0	0	0	0	0	0	0	3	1	7	0	0	0	0	1	1	3	6	6	0	26
1306	2406	32	0	0	0	0	157	2	107	9	18	0	0	0	11	1	5	0	0	1	0	1	0	2	0	0	0	0	4	71	1	0	22	0	92	1070	3502	1688	28	5	19	0	840	64	7013	7839	10257	303	10659
1	0	1	0	0	0	0	0	0	0	0	0	0	0	0	0	0	0	0	0	0	0	0	0	0	0	0	0	0	0	0	0	0	0	0	0	1	0	0	0	1	0	0	17	2	0	2	5	14	2
2255	1429	760	2954	432	3220	4087	5646	3218	3239	2008	3482	5291	4410	3572	2305	1679	1288	6750	5203	5092	3913	3815	5003	4865	2371	2344	2647	3488	2610	6248	3001	2458	4371	3818	3721	468	2697	250	2650	3311	1667	2918	3856	2444	2	2	2	4317	703
48	132	0	1	0	0	0	88	1	0	0	0	0	0	0	0	0	0	0	0	0	1	2	0	0	0	0	0	1	5	28	18	4	2	3	2	21	49	14	0	0	0	1	18	1	255	401	223	9	381
1	6	0	2	0	1	2	7	0	1	0	1	1	0	1	1	0	0	9	1	1	2	2	0	3	1	0	4	1	0	5	1	2	3	2	0	1	1	1	2	0	1	0	0	1	0	0	0	1	0
1	1	0	1	0	0	1	2	0	1	2	1	1	3	0	0	0	0	0	0	0	1	3	0	0	1	2	0	4	0	2	4	0	1	1	1	2	1	0	1	1	0	1	1	2	3	1	0	1	0
0	0	0	1	0	0	1	0	0	0	0	1	0	0	0	0	0	0	1	0	0	0	0	0	0	0	0	1	1	0	0	0	0	0	0	0	1	2	0	0	1	0	0	0	0	4	3	1	0	0
0	0	0	0	0	0	0	1	0	0	0	0	1	1	0	0	0	0	0	0	0	0	0	0	0	0	0	1	0	0	0	0	0	0	0	0	0	5	0	0	0	0	0	0	0	1	2	2	0	0
0	0	0	0	0	0	0	0	0	0	0	0	0	1	0	0	0	0	0	0	0	0	0	0	0	0	0	0	0	0	0	0	0	0	0	0	0	0	0	0	0	0	0	0	0	0	0	0	0	0
16	5	4	4	2	8	2	6	11	2	0	0	5	2	10	2	9	0	8	5	11	9	4	4	13	8	2	12	10	4	8	14	4	5	8	4	56	24	0	0	1	2	12	11	14	218	287	220	0	123
2794	2540	83	384	0	218	931	3161	630	770	679	436	646	403	524	572	74	112	389	179	318	774	683	449	1187	95	276	494	700	2308	4427	496	229	1926	537	1042	1320	1765	2654	542	950	201	1103	1372	758	3212	5103	3942	768	2751
1	1	0	0	0	1	0	3	2	0	0	2	2	0	0	0	0	0	1	2	2	3	1	0	1	0	1	0	2	0	3	1	0	1	5	1	2	15	0	1	0	0	0	1	1	21	49	41	0	22
0	0	0	0	0	0	0	0	0	1	0	0	0	1	0	0	0	0	1	2	2	1	2	4	1	0	0	1	0	1	1	0	0	0	0	1	0	0	0	0	5	0	0	0	0	0	0	0	0	0
0	0	0	0	0	0	0	0	0	0	0	1	0	2	1	0	0	0	0	0	4	0	0	2	11	12	20	10	6	5	2	8	3	8	4	3	0	1	1	10	5	7	1	0	3	0	0	0	2	0
0	0	0	0	0	0	0	0	0	0	0	0	0	0	0	0	0	0	0	0	0	0	0	0	0	0	0	0	1	0	0	0	0	0	0	0	0	0	0	0	0	0	0	0	0	0	0	0	0	0
0	1	0	0	0	0	0	1	1	0	0	0	1	0	0	0	0	0	1	1	1	0	0	0	1	0	5	4	2	1	3	1	0	5	2	0	0	0	4	3	0	1	1	0	1	0	0	0	0	0
0	0	0	0	0	0	0	0	0	0	0	0	0	0	0	0	0	0	0	0	0	0	0	0	0	0	0	0	0	0	0	0	0	0	0	0	0	0	0	0	0	0	0	0	0	1	0	0	0	0
0	0	0	0	0	0	0	0	0	0	0	0	0	0	0	0	0	0	0	0	0	0	0	0	0	0	0	0	0	0	0	0	0	0	0	0	0	0	0	0	0	0	0	0	0	0	0	2	0	0
0	0	0	0	0	0	0	2	0	0	0	0	0	1	0	0	0	0	1	1	1	0	0	0	0	0	1	0	0	1	0	0	0	0	1	1	0	0	2	1	0	0	0	0	0	0	0	0	1	0
0	1	1	4	3	2	1	1	0	9	1	2	0	3	2	2	1	1	1	0	0	0	4	4	1	2	1	2	1	0	3	2	4	2	0	6	6	0	0	0	1	1	0	1	1	0	0	0	2	0
0	4	0	1	0	0	0	0	0	4	1	0	2	2	1	0	0	0	0	1	2	2	3	2	0	2	0	4	0	1	0	1	3	10	2	2	1	3	1	2	2	0	1	0	1	0	0	1	0	1
4	3	8	1	0	0	9	6	6	6	9	4	1	3	2	3	2	2	9	9	0	1	1	2	12	2	7	33	35	2	4	44	2	22	16	25	5	39	114	67	32	16	5	9	3	0	0	0	12	13
5	1	0	1	0	3	1	4	1	1	2	4	0	4	8	0	0	1	0	6	3	2	5	4	0	4	29	2	8	2	9	8	0	5	3	5	0	3	3	5	1	0	4	1	2	0	0	1	2	0
0	0	0	0	0	0	0	0	0	7	3	1	3	1	2	6	0	0	0	0	0	0	2	0	1	1	1	3	2	1	2	0	2	2	2	0	0	7	5	11	6	0	2	3	1	0	0	0	0	0
0	0	0	0	0	0	0	0	0	0	0	0	0	0	0	0	0	0	0	0	0	0	0	0	0	0	0	0	0	0	0	0	0	0	0	0	0	1	1	0	1	0	0	0	0	0	0	0	0	0
4315	1527	7	46	2	46	212	708	244	237	90	593	666	648	1316	305	2	17	225	93	377	402	324	325	272	600	399	1403	1181	93	232	482	856	927	664	688	893	2771	2670	867	658	63	71	413	1015	3506	3889	3256	736	3862
32	19	2	23	0	16	21	37	34	37	17	72	36	36	220	18	6	17	39	43	82	36	41	33	38	128	66	258	30	13	45	33	101	41	30	52	13	45	14	57	35	26	34	33	53	15	14	34	57	28
0	0	0	0	0	0	1	1	0	1	1	0	0	2	1	0	0	0	0	3	3	1	1	1	8	32	54	2	11	1	0	19	6	5	5	1	0	2	1	14	5	0	0	0	0	1	3	4	0	0
0	1	0	1	0	0	1	1	1	8	0	0	1	3	0	0	0	0	8	5	5	4	3	2	2	1	3	0	0	1	15	4	0	1	1	1	0	2	1	1	4	0	0	2	0	0	0	0	2	1
0	0	0	0	0	0	2	1	0	1	1	0	0	0	1	0	0	1	0	0	0	0	0	0	1	1	2	3	4	2	3	2	0	1	1	0	8	4	0	0	1	1	0	3	1	1	0	2	2	0
13	8	4	17	3	17	14	23	8	15	7	16	15	21	20	7	1	2	18	9	10	10	20	11	8	18	61	26	21	17	59	20	14	20	24	13	6	8	11	28	15	7	4	6	4	18	14	28	8	14
324	489	328	582	43	644	682	714	983	2075	586	609	648	550	571	429	145	63	1004	716	1485	765	807	1089	838	395	475	1127	1492	411	2916	722	763	1639	953	1721	76	257	423	1017	906	798	831	1632	682	0	0	0	678	150
825	6	76	95	4	10196	1166	4904	9190	235	84	316	864	1756	4567	733	10	6	388	250	2938	1690	409	982	25171	57559	67475	14322	13811	5840	1784	31552	9166	2067	12322	952	0	78	12	1388	597	150	1764	291	7816	0	0	0	108	4
1522	12	39	854	6	2791	797	2735	1835	955	715	587	663	1199	576	223	59	31	87	610	1092	223	1159	690	1070	451	1603	1049	1529	1310	1518	1903	11020	1766	1462	2538	1	32	44	797	569	101	2422	204	915	0	0	1	384	10
479	489	989	7771	26	16327	3776	661	1827	443	3603	186	112	455	503	89	287	131	2357	639	1134	4742	248	342	1729	1592	1046	3613	1257	674	4956	2747	788	1161	1005	3792	8	2271	196	544	1038	1670	6101	4522	1824	0	0	0	10668	417
4	18	6	25	1	57	38	34	26	21	12	8	75	265	44	5	0	1	4	13	121	106	30	104	204	57	186	247	283	1140	32	195	96	44	88	390	0	9	11	267	7	6	19	13	54	0	0	0	20	3
53	2	2	268	1	734	166	389	230	230	204	120	136	370	143	53	12	4	32	132	283	66	329	126	568	537	814	377	563	205	684	1218	334	1460	1224	1467	1	3	29	364	217	76	510	56	136	0	0	0	137	3
103	6	6	375	2	40	181	2223	107	418	281	82	285	98	186	65	4	2	33	112	98	248	605	64	2254	210	510	8415	10472	1365	1956	6852	360	696	5308	364	0	5	9	100	37	14	122	266	116	0	0	0	55	12
29311	105	143	7830	4	5560	20158	74547	27336	21679	583	15180	44936	13233	33640	19104	112	765	44704	24723	26041	24705	17990	1299	13356	48919	20596	70396	19572	8031	28534	47375	32114	21277	30302	4559	48	2539	9533	5074	6461	1557	9485	20650	96766	2	0	1	29390	2208
765	67	156	2012	41	8554	2064	6021	1760	1344	870	1709	2959	7115	14112	1172	256	66	1763	563	5133	4576	4324	2906	6633	4266	11393	11781	9405	27698	2177	10618	6819	2232	5416	2389	15	96	78	1230	432	165	2089	629	3011	0	0	0	1596	134
8990	10845	12415	20194	1643	24707	15414	20727	19817	19106	11357	9180	10061	16380	18136	5849	3296	764	8305	12638	18910	12939	17804	16541	24010	31603	40245	27483	31879	35789	37251	31673	17881	18141	22038	20023	435	3502	4366	17798	10281	10153	22368	12368	18940	3	6	3	17871	911
1	0	1	0	0	0	0	2	0	0	0	1	0	0	1	2	0	0	0	25	27	9	4	0	9	4	11	4	1	2	0	4	1	2	0	1	0	2	1	4	3	3	1	1	1	2	0	0	4	6
3	19	194	67	470	65	97	34	42	94	89	77	32	108	102	14	11	2	199	108	58	188	64	55	350	372	102	601	983	605	674	431	222	758	864	322	0	10	12	476	499	267	49	340	480	0	0	0	49	4
30	18	0	16	0	39	20	49	32	46	10	35	42	41	62	22	15	17	53	49	56	30	36	25	40	64	57	47	56	39	60	120	36	68	59	54	11	65	3	25	32	18	25	62	48	0	0	0	76	14
2509	310	441	41	0	251	2324	2620	5524	1904	1766	1634	629	1434	1194	2419	106	145	1668	1511	2625	887	1763	1320	2681	3257	6031	6390	7493	1282	1639	6286	1972	6181	5691	5063	2328	7157	12318	8469	7350	9990	1495	1481	530	0	0	0	7492	10921
256	116	192	20	0	124	751	599	1144	587	609	483	185	468	375	485	54	63	777	628	928	358	651	531	676	530	1537	1353	1773	278	523	1636	304	1826	1347	1791	350	836	1568	1847	1934	2434	566	400	137	0	0	0	925	834
629	27	40	123	0	462	296	1450	541	282	229	589	587	704	1324	318	17	8	258	357	505	244	516	81	654	952	1341	1155	765	944	1383	806	877	988	956	215	52	331	23	210	580	86	623	130	663	1	0	0	661	54
1943	1050	26	13	0	27	115	1753	160	329	68	391	710	650	608	196	5	3	51	28	187	332	557	57	175	187	350	342	252	308	1545	447	335	927	389	228	2658	3211	1385	187	251	26	100	357	46	1196	1262	1205	226	5329
0	0	0	0	0	0	0	0	0	0	0	0	0	0	0	0	0	0	0	0	0	0	0	0	0	0	0	0	0	0	0	0	0	0	0	0	1	0	0	0	0	0	0	0	0	0	0	0	0	0
55	18	5	34	0	78	52	115	81	41	26	58	75	79	163	28	10	15	64	63	92	38	60	36	149	149	454	190	207	127	63	228	145	86	147	64	3	54	17	78	51	19	102	77	93	0	0	0	70	25
0	8	1	0	0	0	0	0	6	3	5	1	2	1	0	1	3	49	7	16	2	0	1	0	0	0	0	0	0	0	0	0	0	0	0	0	47	0	0	1	2	0	2	5	2	6	6	84	7	1
1	0	4	1	2	0	2	1	0	5	3	2	2	2	1	3	0	0	1	3	3	0	4	5	0	1	0	0	0	1	0	0	0	1	0	0	0	1	0	4	1	2	0	0	1	0	0	1	0	1
92	24	36	180	22	43	279	117	134	502	360	517	220	298	164	92	36	42	80	61	136	90	230	46	36	59	90	164	47	134	67	32	92	26	14	24	9	89	13	118	20	34	17	29	31	11	11	42	45	3
0	0	0	0	1	0	0	0	0	0	1	0	0	0	0	0	0	0	0	0	0	0	1	0	1	0	0	0	1	0	1	0	0	0	0	0	0	0	0	0	0	0	0	1	0	0	0	0	0	0
0	0	0	0	0	0	0	0	0	0	0	0	0	0	0	0	0	0	0	0	0	0	0	0	0	0	0	0	0	0	0	0	0	0	0	0	0	0	0	0	0	0	0	1	0	0	0	0	0	0
0	0	0	0	0	0	0	0	0	0	0	0	0	0	0	0	0	0	0	0	0	0	0	0	0	0	0	0	0	0	0	0	0	0	0	0	0	0	0	0	0	0	0	0	0	0	0	0	0	0
0	0	0	0	0	0	0	1	0	0	0	0	0	0	0	0	0	0	0	0	0	1	19	9	0	0	0	0	0	0	0	0	0	0	0	0	0	0	0	0	0	0	0	0	0	0	0	0	0	0
0	0	0	0	0	0	0	4	0	1	0	0	0	0	0	0	0	0	0	0	0	0	0	0	0	0	0	0	0	0	0	0	2	0	0	0	0	0	0	0	0	0	0	0	0	0	0	0	0	0
0	2	2	0	0	0	3	41	0	0	0	0	0	0	0	0	0	0	0	0	0	1	4	4	0	0	0	0	0	36	5	0	0	1	0	0	0	0	4	0	0	0	0	0	0	2	0	0	0	10
0	1	1	0	0	0	0	22	2	0	0	2	0	1	0	0	0	0	0	0	0	0	3	1	0	0	1	2	4	13	14	0	3	0	0	3	0	0	4	0	2	3	0	0	1	9	0	0	0	2
0	0	0	0	0	0	0	0	0	0	0	0	0	0	0	0	0	0	0	0	0	0	12	0	0	0	0	0	0	0	5	0	0	0	0	0	0	0	0	0	0	0	0	0	0	0	0	0	0	0
0	0	0	0	3	0	3	0	0	0	0	0	0	0	0	0	0	0	0	0	0	0	0	1	0	0	0	0	0	0	0	0	0	0	0	0	0	0	0	0	0	0	0	0	0	7	0	0	0	0
0	0	0	0	0	0	0	0	0	0	0	0	0	0	0	0	0	0	0	0	0	0	0	0	0	0	0	0	0	0	0	0	0	0	0	0	0	0	0	0	0	0	0	0	0	0	0	0	0	0
0	0	0	0	0	0	0	0	0	0	0	0	0	0	0	0	1	0	0	0	0	0	0	0	0	0	0	0	0	0	0	0	0	0	0	0	0	0	2	0	0	0	0	0	0	3	0	0	0	0
0	0	0	0	0	0	0	0	0	0	0	0	0	0	0	0	0	0	0	0	0	0	0	0	0	2	0	1	0	0	0	0	0	0	0	0	0	0	0	0	0	0	0	0	0	0	0	0	0	0
0	0	0	0	0	0	0	0	0	0	0	0	0	0	0	0	0	0	0	0	0	0	0	0	0	0	0	0	0	0	0	0	0	0	0	0	0	0	0	0	0	0	0	0	0	0	0	0	0	0
0	2	0	0	0	0	0	0	0	0	0	0	0	0	0	0	0	0	0	0	0	0	1	0	0	0	0	0	0	0	0	0	0	0	0	0	1	0	0	0	0	0	0	0	0	9	12	0	0	0
0	0	0	0	0	0	0	0	0	0	0	0	0	0	0	0	0	0	0	0	0	0	0	0	0	0	0	0	0	0	0	0	0	0	0	0	0	0	0	0	0	0	0	0	0	0	0	0	0	0
0	0	2	0	0	0	0	0	0	0	1	0	0	0	0	0	0	0	0	0	0	0	0	0	0	0	0	0	0	0	0	0	0	0	0	0	0	0	0	0	0	0	0	0	0	48	44	0	0	0
0	0	0	0	0	0	0	0	0	0	0	0	0	1	0	0	0	0	0	0	0	0	0	0	0	0	0	0	0	0	0	0	0	0	0	0	0	0	0	0	0	0	0	0	0	0	0	0	0	0
0	0	0	0	0	0	0	0	0	0	0	0	0	0	0	0	0	0	0	0	0	0	0	0	0	0	0	0	0	0	0	0	0	0	0	0	0	0	0	0	0	0	0	0	0	0	0	0	0	0
0	0	0	0	0	0	0	0	0	0	0	0	0	0	0	0	0	0	0	0	0	0	0	0	0	0	0	0	0	0	0	0	0	0	0	0	0	0	0	0	0	0	0	0	0	0	0	0	0	0
0	0	0	0	0	0	0	0	0	0	0	0	0	0	0	0	0	0	0	0	0	0	0	0	0	0	0	0	0	0	0	0	0	0	0	0	0	0	0	0	0	0	0	0	0	0	0	0	0	0
0	0	0	0	0	0	0	0	0	0	0	0	0	0	0	0	0	0	0	0	0	0	1	0	0	0	0	0	0	0	0	0	0	0	0	0	2	0	0	0	0	0	0	0	0	0	0	0	0	0
0	0	0	0	0	0	0	0	0	0	0	0	0	0	0	0	0	0	0	0	0	0	0	0	0	0	0	0	0	0	0	0	0	0	0	0	0	0	0	0	0	0	0	0	0	0	0	0	0	0
2	3	0	0	2	6	20	35	6	0	2	0	1	0	5	0	0	0	10	0	1	4	19	11	0	3	1	7	2	8	394	1	6	1	4	0	3	5	4	0	0	0	0	2	4	24	15	20	7	0
0	0	0	0	0	0	2	0	0	0	0	0	0	0	0	0	0	0	0	0	0	0	0	0	0	0	0	0	0	0	0	0	0	0	0	0	0	0	1	0	0	0	0	0	0	0	1	0	0	0
0	0	0	0	0	0	0	0	0	0	0	0	0	0	0	0	0	0	0	0	0	0	0	0	0	0	0	0	0	0	0	0	0	0	0	0	0	0	0	0	0	0	0	0	0	1	0	0	0	0
0	0	0	0	0	0	0	0	0	0	0	0	0	0	0	0	0	0	0	0	0	0	0	0	0	0	0	0	0	0	0	0	0	0	0	0	0	0	0	0	0	0	1	0	0	0	0	0	0	0
0	0	0	0	0	0	0	0	0	0	0	0	0	0	0	0	0	0	0	0	0	0	0	0	0	0	0	0	0	0	0	0	0	0	0	0	0	0	0	0	0	0	0	0	0	0	0	0	0	0
0	0	0	0	0	0	0	1	0	0	0	0	0	0	1	0	0	0	0	0	0	0	0	0	0	0	0	0	0	0	0	0	0	0	0	0	5	0	0	0	0	0	0	0	0	0	0	0	0	0
0	0	0	0	0	0	0	0	0	0	0	0	0	0	0	1	1	0	0	0	1	0	0	0	0	0	0	1	0	0	0	0	0	0	0	0	0	0	0	0	0	0	0	0	0	0	0	0	0	0
0	0	0	0	0	0	0	0	0	0	0	0	0	0	0	0	0	0	0	0	0	0	0	0	0	0	0	0	0	0	0	0	0	0	0	0	0	0	0	0	0	0	0	0	0	0	0	0	0	0
0	0	0	0	0	0	0	0	0	0	0	0	0	0	0	0	0	0	0	0	0	0	0	0	0	0	0	0	0	0	0	0	0	0	0	0	0	0	0	0	0	0	0	0	0	1	0	0	0	0
0	0	0	0	0	0	0	1	0	0	0	0	0	0	0	0	0	0	1	0	1	0	0	2	0	0	0	0	0	0	1	0	2	0	0	0	0	0	0	0	0	0	0	0	0	0	0	0	0	0
0	0	0	0	0	0	0	0	0	0	0	0	0	0	0	0	0	0	0	0	0	0	0	0	0	0	0	0	0	0	0	0	0	0	0	0	0	0	1	0	0	0	0	0	0	0	0	0	0	0
0	0	0	0	0	0	0	0	0	1	0	0	0	0	0	0	0	0	0	0	0	0	0	0	0	0	0	0	0	0	1	0	0	0	0	0	0	0	0	0	0	0	0	0	0	0	0	0	0	0
0	0	0	0	0	0	0	0	0	0	0	0	0	0	0	0	0	0	0	0	0	0	0	0	0	0	0	0	0	0	0	0	0	0	0	0	0	0	0	0	0	0	0	0	0	0	0	0	0	0
0	0	0	0	0	0	0	1	0	0	0	0	0	0	0	0	0	0	0	0	0	0	0	0	0	0	0	0	0	0	0	0	0	0	0	0	0	0	0	0	1	0	0	0	0	0	0	0	0	0
0	0	0	0	0	0	0	0	0	0	0	0	0	0	0	0	0	0	0	0	0	0	0	0	0	0	0	0	0	0	0	0	0	0	0	0	0	0	0	0	0	0	0	0	0	0	0	0	0	0
0	0	0	0	0	0	0	0	0	0	6	0	0	0	0	0	0	0	0	0	0	1	0	0	0	0	0	0	0	0	1	0	0	0	0	0	0	1	0	0	0	0	0	0	0	0	0	0	0	0
0	0	0	0	0	0	0	0	0	0	0	0	0	0	0	0	0	0	0	0	0	0	0	0	0	0	0	0	0	0	0	0	0	0	0	0	0	0	0	0	0	0	0	0	0	0	0	0	0	0
9	4	2	9	1	5	6	5	6	8	10	51	13	7	17	19	2	4	2	1	2	17	11	0	1	2	5	4	4	0	4	0	3	0	0	0	0	5	40	8	0	2	8	26	16	660	371	1014	61	27
0	0	0	0	0	4	1	34	3	1	0	0	2	0	10	1	0	0	0	0	0	6	13	1	1	0	1	1	1	2	212	0	7	0	0	0	0	9	0	2	0	0	2	2	0	71	71	111	7	0
0	0	0	0	0	0	0	0	0	0	0	0	0	0	0	0	0	0	0	0	0	0	0	0	0	0	0	0	0	0	0	0	0	0	0	0	0	0	0	0	0	0	0	0	0	0	0	0	0	0
0	0	0	0	0	0	0	0	0	0	0	0	0	0	0	0	0	0	0	0	0	0	0	0	0	0	0	0	0	0	0	0	0	0	0	0	0	0	0	1	0	0	0	0	0	0	0	0	0	0
0	0	0	0	0	0	0	0	0	0	0	0	0	0	1	0	0	0	0	0	0	0	0	0	0	0	0	0	0	0	0	0	0	0	0	0	0	0	0	0	0	0	0	0	0	0	0	0	0	0
0	1	0	0	1	0	2	9	0	0	0	0	0	0	0	1	0	1	0	0	0	3	1	0	0	0	0	0	0	1	1	0	0	0	0	0	0	1	0	0	0	0	0	0	0	8	0	2	0	1
0	0	0	0	0	1	1	13	9	0	0	0	1	0	5	0	0	0	0	0	0	4	8	1	1	0	0	0	0	0	1226	0	21	0	0	0	0	0	0	0	0	0	0	0	0	0	0	0	0	0
0	0	0	0	0	0	1	1	0	0	0	0	0	0	0	0	0	0	0	0	0	0	2	0	0	0	0	0	0	0	1	0	0	0	0	0	0	0	0	0	0	0	0	0	0	0	0	0	0	0
0	0	0	0	0	0	0	0	0	1	0	0	0	0	0	0	0	0	0	0	0	0	0	0	0	0	0	0	0	0	0	0	0	0	0	0	0	0	0	0	0	0	0	0	0	0	0	0	0	0
0	0	0	0	0	0	0	0	0	0	0	0	0	0	0	0	0	0	0	0	0	0	0	0	0	0	1	0	0	0	0	1	0	0	0	0	0	0	0	0	0	0	0	0	0	0	1	0	0	0
0	0	0	0	0	0	0	0	0	0	0	0	0	0	0	0	0	0	0	0	0	0	0	0	0	0	0	0	0	0	0	0	0	0	0	0	0	0	0	0	0	0	0	0	0	0	40	1	0	0
0	0	0	0	0	0	0	0	0	0	0	0	0	0	0	0	0	0	0	0	0	0	0	0	0	0	0	0	0	0	0	0	0	0	0	0	0	0	0	0	0	0	0	0	0	0	0	0	0	0
0	0	0	0	0	0	1	0	0	0	0	0	0	0	0	0	0	0	0	0	0	0	1	0	0	0	0	0	0	2	0	0	0	0	0	0	0	0	0	0	0	0	0	0	0	0	0	0	0	0
7	2	0	0	0	0	2	0	0	0	1	0	0	0	0	0	0	0	74	0	0	10	0	2	2	0	0	0	0	2	0	0	0	0	0	1	0	0	7	0	0	0	0	0	0	5	0	11	0	0
1	0	0	0	0	0	0	0	0	0	0	0	0	0	0	0	0	0	13	0	0	0	0	0	0	0	0	0	0	0	0	0	0	0	0	0	0	0	1	0	0	0	0	0	0	0	0	0	0	0
0	0	0	0	0	0	0	0	0	0	1	0	0	0	0	0	0	0	0	1	0	0	0	0	0	0	0	0	0	0	0	0	0	0	0	0	0	0	0	0	0	0	0	0	0	0	1	0	0	0
0	0	0	0	0	0	0	0	0	0	0	0	0	0	0	0	0	0	0	0	0	0	0	0	0	0	0	0	0	0	0	0	0	0	0	0	0	0	0	0	0	0	0	0	0	0	0	0	0	0
0	0	0	0	0	0	0	0	0	0	0	0	0	0	0	0	0	0	0	0	0	0	0	0	0	0	0	0	0	0	1	0	0	0	0	0	0	0	0	0	0	0	0	0	0	0	0	0	0	0
36	13	0	0	0	0	1	2	0	0	0	0	0	0	0	0	0	0	353	0	0	45	0	0	9	0	0	0	0	17	0	0	0	65	11	8	0	0	36	0	0	1	0	3	0	444	141	1717	49	6
0	0	0	0	0	0	0	0	0	0	0	0	0	0	0	0	0	0	0	0	0	0	0	0	0	0	0	0	0	0	0	0	0	0	0	0	0	0	0	0	0	0	0	0	0	0	0	0	0	0
0	0	0	0	0	0	0	1	0	0	0	0	0	0	0	0	0	0	0	0	0	0	0	0	0	0	0	1	1	0	0	0	0	0	0	0	0	0	0	0	0	0	0	0	0	0	0	0	0	0
0	0	0	0	0	0	0	0	0	0	0	0	0	0	0	0	0	0	1	0	0	0	0	0	0	0	0	0	0	0	0	0	0	0	0	0	0	0	0	0	0	0	0	0	0	0	0	0	0	0
0	0	0	0	0	0	0	0	0	0	0	0	0	0	0	0	0	0	0	0	0	0	0	0	0	0	0	0	0	0	0	0	0	1	0	0	0	0	0	1	0	0	0	0	0	0	0	0	0	0
0	0	0	1	0	0	0	0	0	0	0	0	0	0	0	0	0	0	0	0	0	0	0	0	0	0	1	1	0	0	0	0	0	0	0	0	0	0	0	0	0	0	0	0	0	1	0	0	0	0
1	0	0	0	0	0	3	0	0	0	0	0	0	0	0	0	0	0	1	0	0	0	0	0	0	1	0	0	0	0	0	0	0	0	0	0	0	0	0	0	0	0	0	1	0	0	0	0	1	0
0	0	0	0	0	0	0	0	0	0	0	0	0	0	0	0	0	0	0	0	0	0	0	0	0	0	0	0	0	0	0	0	0	0	0	0	0	0	0	0	0	0	0	0	0	0	0	0	0	0
0	0	0	0	0	0	0	0	0	0	0	0	0	0	0	0	0	0	9	0	0	1	4	6	0	0	0	0	0	0	0	0	0	0	0	0	3	0	0	0	0	0	0	0	0	1	1	1	0	0
0	0	0	0	0	0	4	0	0	0	0	0	1	0	0	0	0	0	0	2	0	1	7	0	1	0	1	0	0	0	0	0	0	0	0	0	2	0	2	0	0	0	0	1	0	5	1	9	0	0
0	0	0	0	0	0	0	0	0	0	0	0	0	0	0	0	0	0	0	0	0	1	1	0	0	0	0	0	0	0	0	0	0	0	0	0	0	0	1	0	0	0	0	0	0	0	10	6	0	1
1	0	0	0	0	0	0	0	0	0	0	0	0	0	0	0	0	0	0	0	0	2	5	2	0	0	0	0	0	0	0	0	0	0	0	0	1	0	0	0	0	0	0	1	0	11	5	72	0	0
0	0	0	0	0	0	0	1	0	0	0	0	0	0	0	0	0	0	0	0	0	0	0	0	2	0	0	0	0	0	0	0	0	0	0	0	0	0	0	0	0	0	0	0	0	0	0	0	0	0
0	0	0	0	0	0	0	0	0	0	0	0	0	0	0	0	0	0	0	0	0	0	0	0	0	0	0	0	0	0	0	0	0	1	0	0	0	0	0	0	0	0	0	0	0	0	0	0	0	0
0	0	0	0	0	0	0	0	0	0	0	0	0	0	0	0	0	0	0	0	0	0	0	0	0	0	0	0	0	0	0	0	0	0	0	0	0	0	0	0	0	0	0	0	0	0	0	0	0	0
0	0	0	0	0	0	1	0	1	0	1	0	0	0	0	0	0	0	0	0	1	0	1	1	0	0	0	0	3	3	0	1	1	0	0	1	0	1	0	0	1	1	1	1	0	0	0	0	0	0
0	0	0	0	0	0	0	0	0	0	0	0	0	0	0	0	0	0	0	0	0	0	0	0	0	0	0	0	1	0	0	0	0	0	0	0	0	0	0	0	0	0	0	0	0	0	0	0	0	0
0	0	0	0	0	0	0	0	0	0	0	0	0	0	0	0	0	0	0	0	0	0	0	0	0	0	0	0	0	0	0	0	0	0	0	0	0	0	0	0	0	0	0	0	0	1	1	1	0	0
0	0	0	0	0	0	0	0	0	0	0	0	0	0	1	0	0	0	0	0	0	0	0	0	0	0	0	0	0	0	0	0	0	0	0	0	0	0	0	0	0	0	0	0	0	0	0	0	0	0
0	0	0	0	0	0	0	0	0	0	0	0	0	0	0	0	0	0	0	0	0	0	0	0	0	0	0	0	0	0	0	0	0	0	0	0	0	0	0	0	0	0	0	0	0	0	0	0	0	0
203	231	79	157	6	31	243	190	39	1012	277	301	1142	178	162	51	8	29	79	2	56	205	340	62	154	176	100	498	127	63	169	98	145	121	169	95	51	173	263	82	164	153	65	102	210	309	340	401	332	745
0	0	1	0	0	0	0	0	0	0	0	0	0	0	0	0	0	0	0	0	0	0	0	0	0	0	0	0	0	0	1	0	0	0	0	0	1	0	0	1	0	0	0	0	0	1	1	4	0	1
2	0	0	1	0	0	4	0	1	13	2	4	2	3	5	1	4	5	1	1	2	0	2	2	0	2	2	0	0	0	0	1	0	1	4	1	1	1	0	0	2	1	0	1	1	1	5	1	1	0
294	1265	1162	2467	322	209	1405	254	720	5496	3753	2209	1947	1105	587	453	1195	918	1520	1134	1206	889	891	846	537	410	669	679	333	198	112	496	372	377	187	759	62	261	234	586	341	519	410	251	246	109	102	156	2582	177
4729	5873	13364	20386	19042	3109	13899	3383	7348	49628	28597	21042	14571	10765	7581	6353	9851	6898	21016	16970	10236	5708	8019	6754	8028	12754	9681	11532	5359	3400	2990	5680	7671	7785	5249	13912	607	4563	1184	12375	8855	11021	6854	4790	6116	642	1302	1207	12357	1271
1	0	0	0	1	0	0	0	0	10	1	0	1	0	1	0	0	0	1	0	0	1	0	0	2	0	1	0	0	0	0	0	0	1	2	1	0	0	0	2	1	1	0	0	1	0	1	3	3	1
12	19	2	12	0	1	29	24	30	43	53	112	15	9	46	15	3	8	10	45	27	2	26	15	0	3	11	0	52	3	1	82	7	61	19	18	14	20	31	73	26	17	8	3	17	6	4	2	7	18
47	64	6	210	0	1	1676	940	161	4064	187	655	2668	2447	362	100	148	104	82	79	87	17	3479	151	63	25	124	120	401	725	248	837	112	271	83	440	52	201	210	176	91	49	56	242	145	10	42	24	25	534
216	39	82	91	29	60	154	219	358	709	317	601	529	331	1089	354	25	48	105	306	502	85	257	360	230	217	324	270	118	151	235	251	205	267	142	235	48	98	48	582	440	245	250	41	401	30	56	97	631	97
0	0	1	3	1	3	3	1	2	6	1	3	6	1	5	2	0	0	6	1	5	2	2	1	2	0	3	12	4	4	4	1	2	1	2	1	0	1	0	4	0	3	5	0	5	0	1	0	1	1
0	1	0	0	1	0	0	0	0	1	0	0	0	1	1	0	0	0	1	0	1	1	0	0	0	0	0	0	0	0	0	0	0	0	1	0	0	0	0	0	0	4	0	0	0	0	1	0	0	0
0	0	0	0	1	0	0	0	0	0	0	0	0	0	0	1	0	0	0	0	0	0	0	0	0	0	0	0	0	0	0	0	0	0	0	0	0	0	0	0	0	0	0	0	0	0	0	0	0	1
0	0	0	0	0	0	0	0	0	0	0	0	1	0	2	2	0	0	0	0	2	0	0	0	0	0	1	0	1	0	0	0	0	0	0	0	0	0	0	0	0	0	0	0	1	0	0	0	0	0
0	0	0	0	0	0	0	0	0	0	0	0	0	0	0	0	0	0	0	0	0	0	0	0	0	0	0	0	0	0	0	0	0	0	0	0	0	0	0	0	0	0	0	0	0	0	0	0	0	0
0	0	0	0	0	0	0	0	0	0	0	1	0	0	0	0	0	0	0	0	0	0	0	0	0	3	0	5	0	0	0	1	0	0	0	0	0	0	0	1	0	0	0	0	1	0	0	0	0	0
0	0	0	0	0	0	0	0	0	0	0	0	0	0	0	0	0	0	0	0	0	0	0	0	0	0	0	0	0	0	0	1	0	0	0	0	0	0	0	0	0	0	0	0	0	0	0	0	0	0
0	0	0	0	0	0	0	1	0	0	0	2	0	1	1	2	0	0	0	3	0	0	3	2	0	0	2	2	0	0	1	0	0	0	0	1	0	0	0	1	1	5	0	0	0	0	0	0	0	0
0	1	0	0	0	0	0	0	0	0	0	0	0	0	0	0	0	0	0	0	0	0	0	0	0	0	0	0	0	0	0	0	0	0	0	0	0	0	0	0	0	0	0	0	0	1	1	0	0	0
0	3	0	0	2	0	0	17	0	2	0	0	0	0	0	0	0	3	2	0	0	22	2	2	0	0	0	0	0	55	0	0	0	2	1	0	0	1	2	0	0	0	0	16	2	0	2	2	1	1
0	0	0	0	0	0	0	1	0	0	0	0	0	0	0	0	0	0	0	0	0	0	0	0	0	0	1	0	0	0	0	0	0	1	1	1	1	0	1	1	0	1	0	0	0	0	0	1	0	0
0	1	0	0	0	2	0	0	1	1	1	0	0	0	0	4	1	0	0	2	4	0	1	0	1	0	1	10	3	1	1	2	0	0	1	0	1	2	1	4	0	1	2	2	1	0	1	0	2	4
0	0	0	0	0	0	4	0	0	1	0	0	0	0	0	0	0	0	1	0	13	0	3	0	1	0	0	4	0	4	1	2	0	3	1	1	1	1	0	8	1	0	9	3	0	0	0	0	0	0
0	0	0	0	0	0	0	0	0	0	0	0	0	0	1	0	0	0	0	0	1	0	1	0	0	0	0	0	0	0	0	0	0	0	0	0	0	0	0	0	0	0	0	0	0	0	0	0	0	0
0	0	0	0	0	0	0	0	0	1	0	2	1	1	0	0	1	1	1	0	13	0	3	0	4	1	0	5	2	1	3	3	0	0	0	1	0	0	0	2	1	1	4	2	2	0	1	1	0	1
1	0	0	0	3	2	11	0	7	2	2	0	3	9	3	5	3	0	5	3	13	1	6	6	10	1	4	34	9	5	3	5	1	6	0	3	1	5	0	9	1	5	4	3	0	0	1	1	0	3
0	0	0	0	0	0	0	0	0	0	0	1	1	0	0	0	0	0	0	0	0	0	0	0	0	0	0	0	0	0	0	0	0	0	0	0	0	1	0	0	0	0	0	0	0	0	0	0	0	0
17	9	10	40	22	118	29	42	44	126	47	77	69	81	171	27	18	8	138	50	163	40	59	27	27	68	92	112	116	18	40	84	79	15	57	11	23	37	17	41	31	8	30	22	70	18	37	26	39	103
15	8	2	55	28	116	44	19	131	259	59	212	199	70	87	54	13	29	285	229	212	237	78	18	52	220	159	231	41	58	12	59	139	59	34	39	89	189	81	238	72	84	145	46	146	15	17	24	98	35
6	0	0	2	3	3	11	2	1	34	16	14	4	5	7	1	2	1	3	6	15	2	0	0	1	7	11	28	1	1	1	2	2	2	2	1	3	2	8	16	6	15	12	0	11	0	3	3	7	8
324	318	31	131	261	124	217	101	228	500	257	602	469	327	585	222	58	70	234	180	493	134	146	132	82	966	411	944	231	148	75	159	503	88	190	100	262	394	258	387	229	244	274	94	609	787	596	624	239	582
430	311	104	675	957	147	305	108	262	413	377	744	944	454	588	565	153	202	1052	445	572	296	320	237	498	1564	646	1125	329	1601	64	181	578	299	321	513	465	1194	1037	772	800	1093	1178	1469	2152	109	180	382	1716	1068
0	0	0	0	0	0	0	0	0	1	2	1	1	0	0	1	0	0	0	0	0	0	1	2	0	1	2	1	1	0	1	0	0	0	0	0	0	0	0	0	1	1	0	0	0	0	0	0	0	0
0	0	0	0	0	0	0	0	0	1	0	0	0	0	0	0	0	0	0	1	0	0	0	2	0	0	1	0	0	1	1	0	0	1	1	2	0	1	1	2	1	0	0	1	0	0	0	0	0	0
0	0	0	0	0	0	0	2	1	1	2	0	1	1	4	0	0	0	2	0	1	1	0	2	1	0	0	1	0	0	4	0	0	3	1	8	0	0	1	4	1	2	1	0	1	0	0	0	0	0
0	0	0	0	0	4	6	1	1	5	3	2	2	5	3	1	0	1	1	0	3	0	0	4	1	2	5	11	2	1	3	2	4	4	9	6	0	5	4	3	3	1	0	0	2	0	3	1	0	0
8	4	4	7	3	2	3	4	7	3	6	6	2	5	7	2	2	3	6	3	5	5	3	0	2	6	4	6	2	3	5	0	2	3	2	3	1	1	0	4	3	1	2	0	3	0	3	4	20	23
0	0	0	0	0	0	0	0	0	0	0	0	0	0	0	0	0	0	1	0	0	0	0	0	0	0	0	0	0	0	0	0	0	0	0	0	0	0	0	0	0	0	0	0	0	0	0	0	0	0
0	0	0	0	0	0	0	0	0	0	0	0	1	1	0	0	0	0	0	0	0	0	0	0	0	0	0	0	0	0	0	0	0	0	0	0	0	0	0	0	0	0	0	0	0	0	0	0	0	0
0	0	0	0	0	0	0	0	0	0	0	0	1	0	0	0	0	0	0	0	0	0	0	0	0	1	1	1	0	0	0	0	0	0	0	0	0	0	0	10	0	0	0	0	0	0	0	1	0	0
0	1	0	0	1	0	0	0	0	1	0	0	1	1	3	0	1	0	0	0	0	0	0	0	0	0	0	0	1	0	1	0	1	4	1	0	0	1	1	2	0	0	2	0	0	1	1	0	0	0
0	2	0	1	0	0	0	1	0	2	1	0	0	0	1	0	0	0	0	1	0	0	0	0	0	0	0	0	0	0	0	0	0	0	0	1	13	2	0	0	1	0	0	0	1	0	0	1	0	0
0	0	0	0	0	0	0	0	0	0	0	1	0	1	0	0	0	0	0	0	0	0	0	0	0	0	0	0	0	0	0	0	0	0	0	0	0	0	0	0	0	0	0	0	0	0	0	0	0	0
0	0	0	0	0	0	0	0	0	0	0	0	0	0	0	0	0	0	0	0	0	0	0	0	0	0	0	0	0	0	0	0	0	0	0	0	0	0	0	0	0	0	0	0	0	1	0	0	0	0
0	0	0	0	0	0	0	0	0	0	0	0	0	0	1	0	0	0	0	0	0	0	0	0	0	1	1	0	0	0	0	0	0	0	1	0	0	0	0	0	1	0	0	0	0	0	0	0	0	0
0	0	0	0	0	0	0	0	0	0	0	0	0	0	1	0	0	0	0	0	0	0	1	0	0	0	0	0	0	0	0	0	0	0	0	0	1	0	0	0	0	0	0	0	0	0	0	0	0	0
0	1	0	3	0	1	1	0	1	0	2	1	1	2	1	2	0	0	4	1	5	1	1	2	6	3	1	2	0	1	2	3	1	1	1	0	1	1	0	1	1	1	0	2	4	1	0	0	1	1
0	0	0	2	0	0	0	1	0	1	1	1	4	3	4	2	1	1	2	2	2	0	2	3	0	11	5	9	1	0	1	4	5	0	1	1	0	2	0	2	0	3	0	0	0	0	0	0	6	0
0	0	0	0	0	0	0	0	0	0	0	0	0	0	0	0	0	0	0	0	0	0	0	0	0	0	0	0	0	0	0	0	1	0	0	0	0	0	0	0	0	0	0	0	0	0	0	0	0	0
0	0	0	0	0	0	0	0	1	0	0	0	0	0	0	0	0	0	0	0	0	0	0	0	0	0	0	0	0	0	0	0	0	0	0	0	0	0	0	0	0	0	0	0	1	0	0	0	0	1
0	0	0	0	0	0	0	0	0	0	0	0	0	0	0	0	0	0	0	0	0	0	0	0	0	0	0	0	0	0	0	0	0	0	0	0	0	1	0	0	0	0	0	0	0	0	0	0	0	0
0	0	0	0	0	0	0	0	0	1	0	0	0	0	0	0	0	0	0	0	0	0	0	0	0	0	0	0	0	0	0	0	0	0	0	0	0	0	0	0	0	0	0	0	0	0	0	0	0	0
0	0	0	0	0	0	0	0	0	0	0	0	0	0	0	0	0	0	0	0	0	0	0	0	0	0	0	0	0	0	0	0	0	0	0	0	0	0	1	0	0	0	0	0	0	0	0	1	0	0
0	0	0	0	0	0	0	0	0	0	0	0	0	0	0	0	0	0	0	0	0	0	0	0	0	0	0	0	0	0	0	0	0	0	0	0	0	0	0	0	0	0	0	0	0	0	0	0	0	0
0	0	0	0	0	0	0	0	1	1	1	0	0	0	0	0	0	0	0	2	1	0	0	0	2	0	0	0	0	0	0	0	0	0	0	0	0	0	0	0	0	0	0	0	0	0	0	0	0	0
0	0	0	1	1	0	0	0	3	0	1	0	0	0	0	0	0	1	0	0	0	0	1	1	1	0	0	0	0	0	0	0	0	0	0	0	0	0	0	0	0	1	1	0	0	0	0	0	0	0
0	0	0	0	0	0	0	0	0	0	1	0	0	0	1	2	0	0	0	0	0	0	0	0	0	0	0	1	0	1	0	0	0	0	0	0	8	5	0	0	0	0	0	0	0	0	0	1	0	0
0	3	0	0	0	0	0	0	0	0	1	0	0	0	0	0	0	0	0	0	0	0	0	0	0	0	0	0	0	0	1	0	0	0	0	0	0	0	0	0	0	0	0	0	0	0	0	0	0	0
0	0	0	0	0	0	1	0	1	0	0	0	0	0	0	0	0	0	0	0	0	0	0	0	0	0	0	2	0	0	0	0	0	0	0	0	0	0	0	0	0	0	0	0	0	0	0	0	0	0
0	0	0	2	0	0	0	0	0	0	0	0	0	0	0	0	0	0	0	0	0	0	0	0	0	0	0	0	0	0	2	0	0	0	0	0	0	0	0	0	1	0	1	0	0	0	1	0	0	0
5	0	1	2	0	2	0	0	1	2	1	5	1	2	5	1	0	1	4	4	5	0	5	1	3	7	5	6	1	3	0	3	3	4	5	1	2	8	1	2	2	0	0	0	4	2	2	2	2	2
2	0	2	0	0	0	0	1	0	2	3	1	2	2	3	0	0	0	0	1	1	3	2	0	1	1	3	0	1	1	2	1	2	0	1	0	1	1	0	2	3	1	0	1	1	0	1	0	1	2
5	3	4	0	3	0	3	1	0	3	5	6	1	2	6	3	2	3	2	5	3	5	2	15	1	7	4	8	0	5	1	1	4	3	0	9	1	5	0	6	0	1	3	1	2	1	3	2	7	4
0	0	0	0	0	0	0	0	0	1	0	0	0	0	0	0	0	0	0	0	0	0	0	0	0	1	0	0	0	0	0	0	0	1	0	0	0	0	0	0	0	0	0	0	0	0	0	0	0	0
0	0	0	0	0	0	0	0	0	0	0	0	0	0	0	0	0	0	0	0	0	0	0	0	0	0	0	0	0	0	0	0	0	0	0	0	0	0	0	0	0	0	0	0	0	2	0	0	0	0
1	0	0	0	0	0	1	0	0	1	0	1	0	0	1	1	0	0	2	2	1	0	0	0	0	0	2	2	1	0	0	0	0	0	0	3	0	1	1	0	1	2	0	0	1	0	0	0	1	1
3925	2938	29	72	10	20	393	172	176	375	87	859	643	345	490	883	11	22	349	117	299	80	142	247	15	79	91	1215	315	23	14	80	707	773	278	47	19286	36011	16368	10281	6571	9003	25	13	93	2202	5728	7121	4331	20191
1	1	0	1	0	0	0	0	1	1	1	0	1	1	1	0	0	0	0	1	0	0	1	0	4	2	1	2	0	0	0	0	0	0	1	2	0	0	3	1	3	0	0	1	1	0	2	2	3	4
0	0	0	4	0	3	0	0	4	1	2	1	2	1	11	3	1	0	2	3	4	4	3	16	3	1	7	1	8	0	0	2	0	1	1	0	0	1	1	2	0	0	1	1	0	0	0	1	0	1
0	0	0	0	0	0	0	0	0	0	0	0	0	0	0	0	0	0	0	0	0	0	0	0	0	0	0	0	0	0	0	0	0	0	0	0	0	0	0	0	0	0	0	0	0	0	0	0	0	0
0	1	0	0	0	0	0	0	0	0	0	0	0	0	0	0	0	0	0	0	0	0	0	0	0	0	0	0	0	0	0	0	0	0	0	0	0	0	0	0	0	0	0	0	0	0	0	0	0	0
0	0	1	2	0	0	0	1	0	0	1	1	0	1	1	1	1	0	0	2	1	0	1	0	1	0	0	0	1	0	2	0	2	0	0	2	2	0	0	2	0	0	1	0	0	2	4	2	4	2
3	0	1	0	0	0	0	1	0	0	1	1	1	1	0	1	0	0	1	1	6	2	1	0	1	6	1	1	0	0	0	0	3	1	1	0	1	5	2	0	0	0	0	0	2	0	0	0	1	0
2	1	0	0	0	0	0	0	0	0	0	1	0	0	0	0	0	0	0	0	0	0	1	0	0	0	0	1	0	0	0	0	0	0	0	0	0	3	0	0	0	0	0	0	0	0	1	1	1	0
5	1	0	3	2	0	1	2	3	5	4	3	2	3	5	0	1	0	0	2	3	1	1	3	0	7	1	2	2	0	2	1	2	2	0	1	12	0	0	1	0	4	1	1	1	0	2	2	2	6
0	0	0	0	0	0	0	0	0	0	0	1	0	0	0	0	0	0	0	0	0	0	0	0	0	0	0	0	0	0	0	0	0	0	0	0	0	0	0	0	0	0	0	0	0	0	0	0	0	0
0	0	0	0	0	0	0	0	1	0	0	0	0	0	0	0	0	0	0	0	0	0	0	0	0	0	0	0	0	0	0	0	0	0	0	0	0	0	0	0	0	0	0	0	0	0	0	1	1	0
0	0	0	0	0	0	0	0	0	0	0	0	1	1	0	0	0	0	1	0	0	0	0	0	0	1	0	0	0	0	0	0	0	0	0	0	0	0	0	0	0	0	0	1	1	0	0	0	0	0
0	1	0	0	0	0	0	0	0	0	0	0	1	0	0	0	0	0	0	0	0	1	1	0	0	0	0	0	0	0	0	0	0	0	0	2	0	0	0	0	0	0	1	0	0	0	0	0	0	0
0	0	0	0	0	0	0	0	0	1	0	1	0	0	1	0	0	0	0	0	0	0	0	0	0	0	0	0	0	0	0	0	1	0	0	0	0	0	0	0	0	0	0	0	0	0	0	0	1	0
0	0	0	0	0	0	0	0	1	1	0	2	0	0	2	0	0	1	0	0	1	1	1	0	0	0	2	1	0	0	0	0	0	0	0	0	0	1	0	0	0	0	0	0	0	0	4	1	0	3
0	0	0	0	0	0	0	0	0	1	0	0	2	1	0	1	1	0	0	0	0	0	0	0	0	0	0	0	0	0	0	0	0	1	0	0	0	0	0	0	0	0	0	0	1	0	0	0	2	0
0	0	0	0	0	0	0	0	0	0	0	0	0	0	0	0	1	0	1	0	0	0	0	0	0	1	0	0	0	0	0	0	0	0	0	0	0	0	0	0	0	2	0	0	0	0	0	0	0	1
0	0	0	0	0	5	0	0	0	0	0	2	2	0	2	1	0	0	1	0	0	0	0	0	0	1	0	4	0	0	0	0	0	0	0	0	0	0	0	2	0	0	0	0	0	0	0	0	0	0
0	0	0	0	0	1	2	1	1	1	1	1	0	3	0	1	0	0	0	1	1	1	1	1	2	1	0	2	1	1	1	1	1	0	0	2	0	1	0	0	0	0	1	0	0	1	0	0	0	0
0	0	0	0	0	0	0	0	0	0	0	0	0	0	0	0	0	0	0	0	0	0	0	0	0	0	0	0	0	0	0	0	0	0	0	0	0	0	0	0	0	0	0	0	0	0	0	0	0	0
0	0	0	0	0	0	0	0	0	0	0	0	0	0	0	0	0	0	0	0	1	0	0	0	1	0	0	0	0	0	0	0	0	0	0	0	0	0	0	0	0	0	0	0	0	0	0	0	0	0
0	0	0	0	0	0	0	0	0	0	0	0	0	0	0	0	0	0	0	0	0	0	0	0	0	0	0	0	0	0	0	0	0	0	0	0	0	0	0	0	0	0	0	0	0	0	0	0	0	0
1	0	0	0	0	0	0	0	0	0	0	1	0	0	0	2	0	0	0	0	0	0	0	0	0	0	0	2	0	0	0	0	1	0	0	0	0	0	0	0	0	0	0	0	0	0	1	0	0	1
0	0	0	0	0	0	1	0	0	0	0	0	0	0	0	0	0	0	0	0	0	0	0	0	0	0	0	0	0	0	0	0	0	0	0	0	0	0	0	0	0	0	0	0	0	0	0	0	0	0
2	1	2	5	0	2	1	7	6	20	10	9	7	11	7	1	9	2	2	1	7	1267	12	4	3	11	11	14	3	9	4	19	5	7	5	8	37	53	3	642	3	9	3	0	5	0	14	1	2	13
0	1	0	2	0	2	0	3	2	2	1	4	2	3	2	0	1	2	0	0	1	3	2	5	0	1	4	0	3	3	1	1	1	1	0	1	0	0	2	1	1	4	1	0	1	1	2	0	0	0
0	0	0	0	0	0	0	0	0	0	0	0	0	0	0	0	0	0	0	0	0	0	0	0	0	0	0	0	0	0	0	0	0	0	0	0	0	0	0	0	0	0	0	0	1	0	0	0	0	0
0	0	0	0	0	0	0	0	0	0	0	0	1	1	0	0	0	0	0	0	0	0	1	0	1	1	0	3	2	0	0	0	0	0	0	0	0	0	0	1	0	0	0	0	0	0	0	0	0	0
0	0	0	0	0	0	0	0	0	1	0	1	0	0	0	0	0	0	1	0	0	0	0	0	0	0	0	0	0	0	0	0	0	0	0	0	0	0	0	0	1	1	1	0	0	1	0	0	0	0
0	0	0	0	0	1	1	0	3	2	1	0	3	1	6	2	0	1	0	8	12	4	2	1	5	13	8	32	8	0	1	7	21	1	4	1	0	0	0	4	9	2	0	1	36	0	0	1	0	0
0	0	0	1	0	1	3	2	11	1	1	1	4	5	8	5	0	0	0	0	11	0	1	0	0	9	4	2	0	0	0	0	3	2	5	0	0	0	0	1	0	0	1	0	1	0	0	0	0	0
22	58	2	4	0	2	2	2	5	1	1	5	9	8	18	4	0	0	0	0	7	6	2	10	2	9	2	22	9	2	1	1	12	11	1	0	1	4	14	10	3	5	0	1	3	13	2	11	49	8
0	0	0	0	0	0	0	0	0	0	0	0	0	0	0	0	0	0	0	0	0	0	0	0	0	1	0	0	0	0	0	0	0	0	0	0	0	0	0	0	0	0	0	0	0	0	0	0	0	0
0	1	0	1	0	0	0	0	1	2	0	0	0	1	0	0	0	0	0	1	3	0	4	0	2	3	1	3	0	0	0	1	0	3	0	7	0	0	0	1	1	0	0	0	3	1	0	0	1	0
2	3	0	2	0	0	1	1	3	1	3	2	1	2	1	0	0	0	2	0	2	1	1	0	0	2	1	3	1	3	6	1	1	1	1	2	0	3	0	1	1	0	0	3	8	1	0	2	4	0
1	0	0	0	0	0	0	0	0	0	0	0	0	0	0	0	0	0	0	0	0	0	0	0	0	0	0	1	0	0	0	0	0	0	0	0	0	0	0	0	0	0	0	0	0	0	0	0	0	0
0	0	0	0	0	0	0	0	0	0	0	0	0	0	0	1	0	1	0	0	0	0	0	0	1	0	0	0	0	0	1	0	0	0	0	0	0	0	0	0	0	0	0	0	0	0	0	0	0	2
0	0	0	0	0	0	0	0	0	0	0	0	0	0	0	0	0	0	0	0	0	0	0	0	0	0	0	0	0	0	0	0	0	0	0	0	0	0	0	0	1	0	0	0	0	0	0	0	0	0
0	0	0	0	0	0	0	0	0	0	1	0	0	0	0	0	0	0	0	0	1	0	1	0	0	0	0	0	0	1	0	1	0	0	0	1	1	0	2	0	0	0	0	1	0	0	0	0	0	0
7	5	6	6	5	2	6	3	6	5	12	4	2	5	3	2	3	1	3	7	7	7	2	6	7	5	6	8	3	2	3	4	3	4	6	5	0	7	1	2	0	0	4	0	7	1	1	4	2	2
0	0	2	1	0	0	0	0	2	0	2	1	1	2	2	1	1	0	0	0	4	1	2	0	0	1	4	5	1	0	1	1	1	0	1	1	0	0	0	1	0	1	0	1	0	1	0	1	1	0
0	1	0	0	0	0	0	1	2	1	0	2	0	1	2	0	0	0	0	0	0	1	0	0	0	0	1	3	0	0	0	0	0	0	0	0	0	1	0	0	0	0	0	0	1	0	0	3	0	0
0	0	0	0	0	0	0	0	0	0	0	0	0	0	0	0	0	0	0	0	0	1	0	0	0	0	0	0	0	0	0	0	0	1	0	0	0	1	0	0	0	0	0	0	0	0	0	0	0	0
0	0	0	1	0	0	0	0	0	1	0	0	0	0	3	1	0	0	0	0	0	0	0	0	0	0	0	0	0	0	0	0	0	0	0	0	0	0	0	0	0	0	0	0	0	0	0	0	0	0
0	0	0	0	0	0	0	0	0	0	0	0	0	0	0	0	0	0	0	0	0	0	0	0	0	0	0	0	0	0	0	0	0	0	0	0	0	0	0	0	0	0	0	0	0	0	0	0	0	1
11	1	1	3	3	3	10	4	8	19	6	9	28	43	20	5	2	3	27	41	22	11	13	14	7	3	33	9	47	2	27	1	4	13	0	12	2	11	1	10	7	2	1	3	22	1	0	4	0	14
2	2	1	0	1	2	0	2	2	0	1	1	1	2	0	1	0	0	0	0	0	2	0	2	1	1	1	4	0	0	0	1	0	1	1	0	0	0	0	0	0	0	1	1	0	3	0	3	5	0
143	53	2	1	0	1	0	0	0	2	6	4	1	1	2	6	0	0	0	1	8	1	0	4	13	2	4	7	2	0	2	6	1	0	3	2	43	48	39	2	2	1	2	0	0	452	852	777	7	752
12	27	0	1	0	0	1	1	2	7	6	4	8	2	1	3	1	3	4	0	4	2	1	16	2	1	1	2	0	0	0	3	7	5	0	1	1	3	7	11	1	1	0	3	83	4	5	2	17	13
734	150	1	4	0	0	28	1	4	599	8	127	547	10	2	8	10	21	29	1	43	670	369	2956	3	9	11	33	64	0	0	2	23	17	0	27	73	115	23	923	3	0	4	1	115	0	1	50	10	1
8674	24519	61	177	2	3	156	50	23	2044	68	2435	8342	374	20	35	42	1990	36	11	210	9123	2945	14304	38	6	54	12	3	1	5	2	35	9	1	2	545	234	5	4841	0	0	0	6	120	45	104	404	124	70
869	1909	3	13	3	0	62	3	1	600	39	1563	6414	26	10	15	7	186	56	3	121	7129	1945	11596	16	11	43	25	42	0	0	4	36	10	2	23	153	207	9	4192	4	6	9	2	569	1	3	42	21	10
1	1	0	0	0	0	0	0	0	2	0	11	47	0	0	0	0	1	0	0	1	51	15	71	0	0	0	0	0	0	0	0	3	0	0	0	1	1	0	52	1	0	0	0	3	0	0	0	2	0
15	42	0	0	0	0	1	0	0	5	1	29	57	2	1	1	0	4	0	0	1	86	19	138	0	0	2	0	0	0	0	0	3	0	0	0	4	4	0	55	0	0	0	0	41	0	0	2	1	0
41	132	0	1	0	0	1	0	0	6	1	34	126	5	0	0	1	6	2	0	2	147	29	157	0	0	2	0	0	0	0	0	0	0	0	0	16	1	0	135	0	0	0	0	8	0	0	1	0	0
12	14	0	0	0	0	0	0	0	0	0	0	16	0	0	0	0	0	0	0	1	18	7	23	0	0	0	0	0	0	0	0	0	0	0	0	3	2	0	3	0	0	0	0	0	0	0	0	0	0
0	0	0	0	0	0	0	0	0	0	0	0	0	0	0	0	0	0	0	0	0	0	0	0	0	0	0	0	0	0	0	0	0	0	0	0	1	0	0	0	0	0	0	0	0	0	0	0	0	0
0	0	0	0	1	0	1	0	0	0	0	0	0	0	0	0	0	0	0	0	0	0	0	0	0	0	0	0	1	0	0	0	0	0	0	0	0	0	0	0	0	0	0	0	0	0	0	1	0	0
4	0	0	0	0	0	0	0	0	0	0	0	0	1	0	0	0	0	0	0	0	0	0	0	0	0	0	2	0	0	0	0	0	0	0	0	0	4	0	0	0	0	1	0	0	0	0	1	0	4
0	0	1	0	0	0	0	1	0	0	0	0	0	0	2	0	0	0	0	0	1	0	0	0	0	0	0	0	0	0	0	0	0	0	0	0	0	0	0	0	0	0	0	0	0	0	0	0	0	1
0	0	0	1	0	0	0	0	0	0	0	0	2	0	0	0	0	0	0	0	1	0	0	0	0	0	0	0	0	0	0	0	0	1	0	0	0	0	0	0	0	0	0	0	0	0	0	0	0	0
1	0	1	1	0	0	0	3	0	1	3	1	2	2	1	1	2	0	1	2	1	0	2	0	1	1	3	0	0	0	1	0	1	0	0	0	0	2	0	0	0	2	0	1	0	2	0	0	1	1
5	1	1	0	0	0	0	0	0	1	0	1	0	0	2	0	0	0	0	0	0	0	0	1	1	1	0	3	0	0	0	0	0	0	1	0	0	2	0	1	0	0	0	0	0	0	0	1	3	0
3	5	0	1	0	0	2	0	1	1	3	0	2	1	2	2	0	0	0	0	2	1	1	4	0	3	3	3	2	1	1	0	1	3	2	0	2	3	1	2	1	0	0	2	1	0	0	9	1	6
0	0	0	0	0	0	0	0	0	0	0	0	0	0	0	0	0	0	0	0	0	0	0	0	0	0	0	0	0	0	0	0	0	0	0	0	0	0	0	0	0	0	0	0	0	1	0	0	0	0
0	0	0	0	0	0	0	0	1	1	0	0	1	0	0	0	0	0	0	0	0	0	1	0	0	0	2	0	0	0	0	0	0	1	0	0	1	0	0	1	0	0	0	0	0	0	0	0	0	0
0	1	0	0	0	1	1	0	0	3	0	1	3	1	1	0	1	0	1	0	0	1	1	0	0	0	3	1	1	0	2	0	0	1	0	0	0	0	1	1	0	0	0	0	0	1	1	0	2	0
1	1	2	1	1	1	4	1	3	4	0	1	3	1	12	2	0	0	3	0	1	412	1	1	3	2	10	4	7	1	1	0	1	1	3	0	9	6	1	13	0	2	0	2	7	2	1	7	3	2
1	0	3	2	2	0	10	0	4	10	1	4	10	6	5	2	1	0	4	1	6	21	8	7	2	6	7	8	1	6	2	0	2	2	0	1	0	2	0	5	9	9	1	1	1	1	0	3	1	2
1	0	3	1	2	0	3	1	1	2	3	1	4	2	1	0	0	3	2	2	2	1	1	3	0	2	1	0	2	0	0	0	0	2	2	1	0	1	0	0	0	0	1	0	0	0	5	0	0	2
0	0	1	0	0	0	0	0	0	0	0	0	0	0	0	0	0	0	0	0	0	0	0	0	0	0	0	1	0	0	0	0	0	0	0	0	0	0	0	0	0	0	0	0	0	0	0	0	0	0
0	2	0	0	1	0	1	0	3	3	3	1	0	3	3	1	1	1	3	0	6	1	0	0	2	6	5	12	1	2	1	3	4	1	4	0	1	0	1	0	1	0	0	1	4	3	0	6	2	1
0	0	0	0	0	0	0	0	0	0	0	0	0	0	1	0	0	0	0	0	0	0	1	0	0	0	0	2	0	0	0	0	0	0	1	0	0	0	0	0	0	0	0	0	1	0	0	0	0	1
0	0	0	0	0	0	0	0	0	0	0	0	0	0	0	1	0	0	0	0	1	0	0	0	0	0	0	0	0	0	0	0	0	0	0	0	0	0	0	0	0	0	0	0	0	0	0	0	0	0
0	1	0	0	0	0	0	0	0	0	0	0	0	0	0	0	0	0	0	0	0	0	0	1	0	0	0	0	0	0	0	0	0	0	0	0	0	0	0	0	0	0	0	0	1	0	0	0	0	0
1	0	0	0	0	0	0	0	0	2	0	1	0	0	0	0	0	0	0	0	0	0	0	0	0	2	0	0	1	1	0	0	2	1	0	1	0	0	0	0	0	0	1	0	1	0	0	0	0	0
0	0	0	0	0	0	0	0	0	0	0	0	0	0	0	0	0	0	0	0	0	0	0	0	0	0	0	0	0	0	0	0	0	0	0	0	0	0	0	0	0	0	0	0	0	0	1	0	0	0
0	0	0	1	0	0	0	0	0	1	0	1	0	0	1	0	0	0	0	0	0	0	0	0	0	0	1	0	1	0	0	0	1	0	0	0	0	0	0	0	0	0	0	0	0	0	0	0	0	0
0	0	0	0	0	0	0	0	0	0	0	0	0	0	0	0	0	0	0	0	0	0	0	0	0	0	0	0	0	0	0	0	0	0	0	0	0	0	0	1	0	0	0	0	0	0	0	0	1	0
2	0	0	4	0	0	8	0	1	4	2	30	58	6	14	10	0	1	19	7	31	37	3	11	6	46	16	28	10	28	1	41	12	44	15	25	0	2	0	16	9	4	18	0	28	0	0	3	1	0
64	6	16	235	15	83	107	8	91	597	411	910	725	542	369	361	17	34	318	125	652	436	429	83	306	2193	926	1553	265	203	33	644	1333	164	335	72	18	327	39	368	204	78	169	75	383	37	95	41	545	274
0	0	0	1	0	0	0	0	0	0	0	0	0	0	1	0	0	0	0	0	0	0	0	0	1	0	2	0	0	0	0	1	0	0	0	0	0	0	0	0	0	0	0	0	0	0	1	0	0	0
11	2	0	0	0	0	0	0	0	0	0	1	0	0	0	0	0	0	1	0	0	0	0	0	0	0	0	2	0	0	0	0	0	0	1	0	38	260	0	3	1	0	0	0	1	107	133	34	1	59
1	0	0	1	0	0	0	0	1	7	1	6	13	6	12	4	0	0	5	6	16	10	0	4	3	21	2	13	4	3	0	9	8	14	7	7	0	1	0	7	1	0	4	0	6	0	0	0	3	2
0	0	0	0	0	0	0	0	0	0	0	0	0	0	1	0	0	0	0	0	0	0	0	0	0	2	0	0	0	0	0	1	0	0	0	0	0	0	0	0	0	0	0	0	0	0	0	0	0	0
5672	1969	2632	3485	273	2510	1696	1714	1553	1987	1370	4066	3897	3634	3452	1648	736	639	2482	1555	3428	2961	2554	1639	1015	2839	1894	2923	2533	2063	2254	1198	465	2947	1352	2172	278	826	22	1295	1939	924	1862	987	2576	318	269	374	1184	731
680	184	17	188	0	35	268	381	200	112	53	122	352	345	348	80	5	45	77	26	171	383	162	118	99	259	84	258	118	63	213	70	13	197	37	81	64	353	5	190	57	110	13	100	177	152	110	117	266	174
2	1	4	10	51	20	6	4	3	10	6	34	54	77	171	9	2	2	9	7	42	18	6	6	8	144	40	172	19	26	14	22	17	17	8	23	0	4	0	8	10	15	6	9	138	3	0	1	5	2
0	0	1	1	0	0	1	2	0	6	0	2	4	4	5	1	0	0	0	4	4	1	5	0	1	76	0	17	1	0	1	5	3	0	0	1	0	3	0	3	0	0	0	0	3	0	1	0	0	0
0	0	0	1	0	0	0	0	0	0	0	0	2	0	1	0	0	0	0	0	0	1	3	0	0	0	1	0	0	2	1	0	0	1	0	0	0	0	0	1	0	0	0	0	0	0	0	0	0	0
1	1	0	2	4	3	2	4	3	2	1	6	1	0	5	0	0	0	2	1	0	1	4	3	0	1	0	103	0	0	0	0	788	3	5	0	1045	107	0	1	1	0	2	0	2	19	381	2662	1	755
0	0	0	0	0	0	0	0	0	0	0	0	0	0	0	0	0	0	0	0	0	0	0	0	0	0	0	0	0	0	0	0	0	0	1	0	0	0	0	0	1	1	0	1	1	0	0	0	0	0
0	0	0	0	0	0	0	0	0	0	0	0	0	0	0	0	0	0	0	0	0	0	0	0	0	0	0	0	0	0	0	0	0	0	0	1	0	0	0	0	0	0	0	0	0	0	0	0	0	0
0	0	0	0	0	0	1	0	4	1	0	1	0	2	0	1	0	0	0	0	1	0	0	0	0	4	7	5	0	1	0	0	3	0	1	0	2	0	0	0	0	0	0	0	3	224	105	186	0	54
0	0	0	0	0	0	0	0	0	0	0	0	0	0	0	0	0	0	0	0	0	0	0	0	0	0	0	0	0	0	0	0	0	0	0	0	1	0	0	0	0	0	0	0	0	0	0	0	0	0
130	96	2	1	0	60	2	22	0	1	0	5	15	0	0	6	16	46	30	13	1	155	1743	160	11	0	1	8	22	87	118	1	2	4	15	68	88	830	585	210	60	104	33	483	107	301	914	562	605	732
0	0	0	0	0	0	0	0	0	0	0	0	0	0	0	0	0	0	0	0	0	0	0	0	0	0	0	0	0	0	0	1	0	0	0	0	0	0	0	0	0	0	0	0	0	0	0	0	0	0
0	0	0	0	0	0	0	0	0	0	0	1	0	0	0	0	0	0	0	0	0	0	0	0	0	0	0	0	0	0	0	0	0	0	0	0	0	7	0	0	0	0	0	0	0	0	0	1	0	0
0	0	0	1	0	0	0	0	0	1	0	0	0	0	0	2	0	0	1	0	0	1	0	0	0	0	0	0	0	0	0	0	0	0	0	0	1	2	0	0	0	0	0	1	0	0	1	0	0	0
0	0	0	0	0	0	0	0	0	0	0	0	0	0	0	0	0	0	0	0	0	0	0	0	1	1	1	0	0	0	0	0	0	0	0	0	0	0	0	0	0	0	0	0	0	0	0	0	0	0
0	0	0	1	0	0	0	0	0	6	0	4	0	0	0	3	0	1	1	1	4	0	0	0	13	2	1	1	1	0	7	0	0	2	0	0	0	0	0	0	1	1	2	2	1	0	0	0	3	4
0	0	0	0	0	0	0	1	0	0	2	1	0	0	0	0	0	0	0	0	0	2	0	0	13	0	0	0	0	0	4	0	0	0	0	0	0	0	0	0	0	0	0	0	0	0	0	0	0	2
1	0	0	0	1	0	1	2	1	0	1	1	2	2	5	1	0	1	0	2	2	4	4	2	2	2	3	0	1	0	0	1	3	0	0	1	0	1	0	0	0	0	0	0	0	0	0	0	1	1
0	0	0	0	0	10	0	1	0	1	0	0	0	0	0	0	0	0	0	0	1	0	0	0	0	0	0	2	1	0	0	1	0	0	0	0	0	0	3	0	0	0	0	4	0	0	0	4	0	4
0	0	0	0	0	0	0	0	0	0	0	0	0	0	0	0	0	0	0	0	0	0	0	0	0	0	0	0	0	0	0	0	1	0	0	0	0	0	0	0	0	0	0	0	0	0	0	0	0	0
0	0	0	0	0	0	0	0	0	0	0	0	0	0	0	0	0	0	0	1	0	0	0	0	0	0	0	0	0	0	0	0	1	0	0	0	0	0	0	0	0	0	0	0	0	0	0	0	0	0
0	0	0	0	0	0	1	0	0	1	0	1	1	0	4	0	0	0	2	1	0	0	0	0	0	0	0	0	0	0	0	0	0	1	0	0	0	0	0	0	0	0	0	0	0	0	0	0	0	0
0	0	0	0	0	0	0	0	0	0	0	0	0	0	0	0	0	0	0	0	0	0	0	0	0	2	0	0	0	0	0	0	0	0	0	0	0	0	0	0	0	0	0	0	0	0	0	0	0	0
0	1	0	0	0	0	0	0	0	1	0	0	0	0	0	0	0	0	1	0	10	1	0	1	3	14	4	2	3	6	0	14	1	0	1	0	21	17	172	1	5	0	0	2	0	0	0	0	1	0
0	0	0	0	0	0	0	0	0	0	0	0	0	0	0	0	0	0	0	0	0	0	0	0	0	0	1	0	0	0	0	0	0	0	0	0	0	0	0	1	0	0	0	0	0	0	0	0	0	0
0	0	0	0	0	0	0	0	0	0	0	0	0	0	0	0	0	0	0	0	0	0	0	0	0	0	0	0	0	0	0	1	0	0	0	0	0	0	1	0	0	0	0	0	0	0	0	0	0	0
0	0	0	0	0	0	0	0	0	0	0	0	0	0	0	0	0	0	0	0	0	0	0	0	0	0	0	0	0	0	0	0	0	0	0	0	0	0	3	0	0	0	0	0	0	0	0	0	0	0
0	1	0	3	1	0	0	0	1	0	1	47	1	0	0	0	0	0	2	1	1	0	0	3	2	0	0	3	0	3	0	0	0	1	1	1	14	34	8	0	3	0	0	1	0	0	0	0	2	5
0	1	0	0	0	0	0	0	0	0	0	0	0	0	0	0	0	0	0	0	0	0	0	0	0	0	0	0	0	0	0	1	1	0	0	0	0	2	4	0	0	1	0	0	0	0	0	1	0	1
0	0	0	0	0	0	0	0	0	0	0	0	0	0	0	0	0	0	0	0	0	0	0	0	0	0	0	0	0	0	0	0	0	0	0	0	0	0	0	0	0	0	0	0	0	0	0	0	0	0
0	0	0	0	0	0	0	0	0	0	0	0	0	0	0	0	0	0	0	0	0	0	0	0	0	0	0	0	0	0	0	0	0	0	0	0	0	2	2	0	0	0	0	0	0	0	0	0	0	0
1	3	1	3	1	1	1	3	1	0	0	31	1	2	1	3	5	1	3	11	28	12	12	77	14	2	1	8	0	1	4	128	6	8	2	13	93	548	1433	37	79	12	15	43	81	5	0	6	14	21
72	147	95	416	20	64	271	260	849	353	49	1001	43	19	385	59	119	778	153	1208	2189	913	532	7990	582	336	431	565	213	182	487	12209	672	1218	284	1396	1914	60922	164926	4609	9889	2193	1596	3819	6361	39	45	155	942	1402
0	0	0	0	0	0	0	0	1	0	0	0	1	0	1	0	0	0	4	1	0	1	1	0	0	0	0	0	0	0	0	0	0	0	0	0	0	0	0	0	0	0	0	0	0	0	0	0	0	0
1	1	3	6	1	10	2	2	2	4	1	1	5	6	4	4	3	0	3	6	8	3	5	3	1	2	2	2	4	2	8	1	1	3	7	3	0	2	4	1	8	1	1	1	3	0	0	0	3	0
0	0	0	0	0	0	0	0	1	0	0	0	0	0	0	0	0	0	0	0	0	0	0	0	0	0	0	0	1	0	0	0	0	0	0	0	0	0	0	0	0	0	0	0	0	0	0	0	0	0
0	0	0	0	0	0	0	0	0	0	0	0	0	0	0	0	0	0	0	0	0	0	0	0	0	0	0	0	0	0	0	0	0	0	0	0	0	1	3	0	1	0	0	0	0	0	0	0	0	0
0	0	0	0	0	0	0	0	0	0	0	0	0	0	0	0	0	0	0	0	0	0	0	0	0	0	0	0	0	0	0	0	0	0	0	0	0	2	2	0	0	0	0	0	0	0	0	0	0	0
1	1	0	0	0	1	0	1	2	1	0	1	1	0	1	0	0	0	2	0	0	1	2	0	0	1	2	0	1	0	1	0	2	0	0	0	1	1	6	1	0	0	0	0	0	3	3	1	0	1
0	0	0	0	0	0	0	0	0	0	0	0	0	0	0	0	0	0	0	0	0	0	0	1	0	0	0	0	0	0	0	0	0	0	0	0	0	0	0	0	0	0	0	0	0	0	0	0	0	0
0	0	1	2	1	0	0	0	0	0	0	0	0	0	0	0	0	0	0	0	0	0	0	0	0	0	0	0	0	0	0	0	0	0	0	0	0	0	0	0	0	0	0	0	1	0	0	0	0	0
0	0	0	0	0	0	0	0	0	0	0	0	0	0	0	0	0	0	0	1	0	0	0	1	0	0	0	0	0	0	0	0	0	0	0	0	0	12	26	0	1	1	0	2	1	0	0	0	0	1
0	0	0	0	0	0	0	0	0	0	1	0	0	0	1	0	0	0	0	0	7	0	0	6	0	2	3	0	2	0	2	32	0	0	0	3	0	14	25	1	10	0	0	3	10	0	0	1	2	2
0	0	1	0	0	0	0	0	0	0	0	0	0	0	0	0	0	0	0	0	0	0	0	0	0	0	0	0	0	0	0	0	0	0	0	0	0	0	0	0	0	0	0	0	0	0	0	0	0	0
0	0	1	1	0	0	0	0	0	0	1	0	0	0	0	0	0	0	0	0	0	0	0	0	0	0	0	0	0	0	0	1	0	0	0	1	0	0	2	0	0	0	0	0	0	0	0	2	0	0
0	0	0	0	0	2	0	0	0	0	0	0	0	0	0	0	0	0	0	0	0	0	0	0	0	0	0	0	0	0	0	0	0	0	0	0	0	1	2	0	1	0	0	0	0	0	0	0	0	0
0	0	0	0	0	0	0	0	0	0	0	0	0	0	0	0	2	0	0	0	0	0	0	0	0	0	0	0	0	0	0	0	0	0	0	0	0	0	0	0	0	0	0	0	0	0	0	0	0	0
0	0	0	0	0	0	0	0	0	0	0	0	0	0	1	0	0	0	0	0	0	0	0	0	0	0	0	0	0	0	0	0	0	0	0	0	0	0	0	0	0	0	0	0	0	0	0	0	0	0
0	0	0	0	0	0	0	0	0	0	0	0	0	0	0	0	0	0	0	0	0	0	0	0	0	0	0	0	0	0	0	0	0	0	0	0	0	1	0	0	0	0	0	0	0	0	0	0	0	0
0	0	0	0	0	0	0	0	0	0	0	0	1	0	0	0	0	0	0	0	0	0	0	0	0	0	0	0	0	0	0	0	0	0	0	0	0	0	1	0	0	0	0	0	0	0	0	0	0	0
0	0	0	0	0	0	0	0	0	0	0	0	0	0	0	0	0	0	0	0	0	0	0	0	0	0	0	0	0	0	0	1	0	0	0	0	2	1	4	0	0	0	0	0	0	0	0	0	0	0
0	0	0	0	0	0	0	0	0	0	0	0	0	0	0	0	0	0	0	0	0	0	0	0	0	0	0	0	0	0	0	4	1	1	0	0	0	6	6	0	1	0	1	0	1	0	0	0	0	0
4	1	4	9	2	1	9	5	6	5	12	59	0	3	11	1	3	20	9	16	36	16	16	118	10	5	4	4	9	7	8	171	6	14	0	17	45	1123	3704	63	173	43	17	57	71	2	0	5	15	15
0	0	0	0	0	0	0	0	0	0	0	0	0	0	0	0	0	0	0	0	0	0	0	0	0	0	0	0	0	0	0	0	0	0	0	0	0	2	5	0	0	0	0	0	0	0	0	0	0	0
7	0	1	4	0	0	0	0	0	0	0	54	0	0	2	0	0	0	0	2	1	8	1	6	0	0	0	0	0	5	1	4	0	2	0	6	30	619	1258	14	54	21	1	21	2	0	0	2	0	5
0	0	0	0	0	0	0	0	0	0	0	0	0	0	1	0	0	0	0	0	2	2	2	11	0	0	0	0	3	0	0	4	0	1	0	0	2	16	153	1	4	0	0	1	1	0	1	0	0	0
0	0	0	0	0	0	0	0	0	0	0	0	0	0	0	0	0	0	0	0	0	0	0	2	0	0	0	0	1	0	0	86	3	0	0	2	1	75	473	3	8	1	0	3	10	0	0	0	0	1
0	0	0	0	0	0	0	0	0	0	0	0	0	0	0	0	0	0	0	0	0	0	0	0	0	0	0	0	0	0	0	0	0	0	0	0	0	11	8	0	0	0	0	0	1	0	0	0	0	1
0	0	0	0	0	0	0	0	0	0	0	0	0	0	2	0	0	0	0	0	1	0	0	2	0	0	0	0	1	0	0	2	1	0	0	0	0	2	10	0	0	0	1	0	0	0	0	0	3	0
0	0	0	0	0	0	0	0	0	0	0	0	0	0	0	0	0	0	0	0	0	0	0	0	0	0	0	0	0	0	0	0	0	0	0	1	0	1	1	0	1	0	0	0	1	0	0	0	0	0
0	0	0	0	0	0	1	0	0	0	0	0	0	0	0	0	0	1	0	0	1	0	0	1	0	0	0	0	0	0	1	0	0	0	0	1	0	4	2	0	0	1	0	0	0	0	0	0	0	0
1	0	0	21	13	0	1	0	3	0	0	621	0	0	3	2	0	2	2	10	37	21	12	115	8	6	7	59	4	50	1	413	11	22	5	48	304	3620	15430	214	202	333	43	143	223	0	1	2	18	64
1	0	0	0	0	0	0	0	0	0	0	0	1	0	1	0	0	0	1	0	1	1	0	11	0	1	1	3	0	0	0	14	3	0	0	1	3	30	255	2	8	1	0	2	4	0	0	0	0	2
18	4	12	11	0	2	27	4	7	12	32	119	5	4	35	6	7	110	19	18	109	43	54	601	12	1	18	18	13	8	13	673	35	27	4	54	161	2806	19504	79	349	125	52	271	332	7	11	6	31	24
0	0	0	0	0	1	0	0	0	1	1	0	0	0	0	0	1	0	0	0	0	0	1	4	0	1	0	1	0	0	0	10	0	0	0	0	0	31	232	7	1	0	0	0	0	0	0	0	1	3
0	0	0	0	0	0	0	0	0	0	0	0	0	0	0	0	0	0	0	0	0	4	0	0	0	0	0	0	0	0	0	3	0	1	0	0	2	6	38	0	0	0	0	0	1	0	0	0	0	0
9	0	15	1	0	0	3	0	1	0	2	1	5	0	47	3	10	14	9	4	58	27	29	453	4	3	3	7	15	4	4	272	23	22	3	32	78	1110	12675	83	304	34	18	111	149	10	43	17	15	7
0	0	0	0	0	0	0	0	0	0	0	0	0	0	0	0	0	1	0	0	0	0	0	0	0	1	0	0	0	0	0	0	0	0	0	0	0	0	17	0	0	0	1	0	0	0	0	0	0	0
0	0	0	0	0	0	0	0	0	0	0	0	0	0	0	0	0	0	0	0	0	0	0	0	0	0	0	0	0	0	0	0	0	0	0	0	0	0	0	0	0	0	0	0	0	0	0	0	0	0
0	0	0	7	2	0	0	0	0	0	0	25	0	0	1	0	0	0	0	1	1	6	7	4	0	0	0	0	1	1	0	10	2	2	0	13	41	221	748	1	11	8	3	11	6	1	0	4	0	3
105	2	38	70	1	44	21	8	5	8	11	48	54	11	181	6	17	22	75	56	154	124	49	795	6	6	14	85	22	1	2	129	23	40	6	24	684	312	1977	13	91	31	82	179	57	1	4	25	100	23
3	8	4	12	0	2	53	11	51	24	83	40	0	3	0	5	3	338	17	11	26	4	17	28	42	4	3	25	9	1	20	1	8	7	1	8	17	14	6	0	37	133	25	5	8	0	0	0	0	0
0	0	0	0	0	0	0	0	1	1	0	0	0	0	1	1	0	0	2	0	4	0	0	7	0	0	1	0	0	0	0	8	0	0	0	0	1	76	120	0	10	0	1	4	1	0	1	0	2	0
0	0	0	0	0	0	0	0	0	0	0	0	0	0	0	0	0	0	0	0	0	0	0	0	0	0	0	0	0	0	0	0	0	0	0	0	0	0	2	0	0	0	0	0	1	0	0	0	0	0
0	0	0	0	0	0	0	0	0	0	0	0	0	0	0	0	0	0	0	0	0	0	0	0	0	0	0	0	0	0	0	0	0	0	0	0	0	0	3	0	0	0	0	0	0	0	0	0	0	0
0	0	0	0	0	0	0	0	0	0	0	0	0	0	0	0	0	0	0	0	0	0	0	0	0	0	0	0	0	0	0	0	0	0	0	0	0	0	1	0	0	0	0	0	0	0	0	0	0	0
0	0	0	0	0	0	0	0	0	0	0	0	0	0	0	0	0	0	0	0	0	0	0	0	0	0	0	0	0	0	0	0	0	0	0	0	0	0	0	0	0	0	0	0	0	0	0	0	0	0
0	0	0	3	1	0	1	1	0	3	1	0	1	1	1	0	4	1	4	1	2	3	2	1	3	1	0	1	0	0	4	4	1	2	1	2	1	2	1	8	2	1	4	2	1	0	1	1	3	7
0	0	0	1	0	0	0	0	2	5	1	5	2	2	0	7	0	3	5	4	3	0	1	0	83	1	1	0	0	0	31	1	0	2	1	1	0	1	0	5	1	2	3	8	6	0	0	1	0	2
5	7	0	19	3	2	6	16	17	47	21	24	13	12	7	18	14	13	27	21	30	102	16	51	488	8	9	30	10	7	234	43	21	19	7	24	27	215	463	27	35	19	36	97	38	10	3	81	21	25
0	0	0	1	0	1	2	1	0	4	0	1	0	0	2	0	0	0	1	0	1	0	0	1	242	1	4	0	0	2	92	0	1	1	2	1	0	1	0	0	4	0	2	38	3	1	0	0	1	1
0	0	0	0	0	0	0	0	0	0	0	0	0	0	0	0	0	0	0	0	0	0	0	0	0	0	0	0	0	0	0	0	0	1	0	0	0	0	0	0	0	0	0	0	0	0	0	0	0	0
0	0	0	0	0	0	0	0	0	0	0	0	0	0	0	0	0	0	0	0	0	0	0	0	0	1	0	0	0	1	0	0	0	0	0	0	0	0	0	0	0	0	0	1	0	0	0	0	1	0
0	1	0	1	2	1	0	0	4	0	0	1	0	0	0	0	1	0	0	0	0	0	1	1	2	0	3	0	0	1	1	4	2	1	3	0	0	0	0	1	0	0	1	0	0	0	0	0	0	0
0	0	0	1	0	0	0	0	2	0	0	0	1	0	0	0	0	0	1	1	1	0	0	0	3	3	6	3	1	0	0	2	2	0	1	1	0	0	0	0	0	1	1	1	0	0	0	0	0	1
0	0	0	1	0	1	0	0	0	0	0	0	0	0	0	0	1	0	1	1	0	0	1	0	0	0	0	2	1	0	1	4	1	0	0	0	0	0	0	0	0	0	1	0	0	0	0	0	0	0
0	1	0	2	1	0	2	1	4	2	0	1	0	2	0	1	2	0	0	3	6	1	7	2	11	8	2	7	0	1	1	12	2	1	2	1	1	1	0	2	0	0	1	1	4	0	0	0	0	1
243	204	4	333	345	365	627	96	865	302	405	419	524	573	274	312	301	47	536	420	1179	51	680	753	780	697	484	1714	644	633	335	1241	1065	638	471	413	128	514	134	491	183	395	605	550	152	30	123	188	235	828
0	0	0	0	1	0	0	0	1	0	0	0	0	3	0	0	0	0	0	0	0	0	0	1	0	0	1	1	0	0	0	1	0	0	0	1	0	0	0	0	0	2	0	2	0	0	0	0	0	0
3	90	0	1	7	4	32	2	17	2	8	14	1	4	4	9	12	5	11	10	42	1	27	11	19	14	12	47	15	13	9	14	7	5	5	8	1	25	7	5	1	12	50	23	5	0	5	6	3	4
0	7	1	1	3	1	6	0	0	0	2	0	0	2	1	0	2	1	3	1	4	0	7	1	3	2	2	2	0	0	0	1	1	1	0	1	1	2	1	0	0	2	18	5	3	0	6	2	0	4
0	4	0	0	2	0	1	0	2	2	0	3	0	1	0	2	3	1	6	2	4	0	1	1	3	2	1	4	13	0	1	3	5	1	1	2	0	0	0	3	0	0	4	7	4	3	1	0	3	4
0	0	0	0	0	0	0	0	0	0	0	0	0	0	0	0	0	0	1	1	1	0	0	0	0	0	0	0	0	0	0	0	0	0	0	0	0	0	0	0	0	0	0	0	0	0	0	0	0	0
0	0	0	0	0	0	0	0	0	0	0	0	0	0	0	0	0	0	1	0	0	0	0	0	0	0	0	0	0	0	0	0	0	0	0	0	0	0	0	0	0	0	0	0	0	0	0	0	0	0
0	0	0	0	0	0	0	0	0	0	0	0	0	0	0	0	0	0	0	0	0	0	0	0	0	0	0	0	0	0	0	0	0	0	0	0	0	0	0	0	0	0	0	0	0	0	0	0	0	0
1	1	0	3	0	1	0	2	2	8	8	15	7	1	1	10	2	2	9	8	7	2	6	2	68	6	5	1	1	0	28	0	3	2	0	4	4	2	2	4	3	3	3	25	12	0	0	0	12	5
0	0	1	3	0	0	0	1	1	4	5	6	0	0	2	1	0	2	5	6	4	3	1	1	71	0	1	2	2	0	21	0	0	0	0	4	0	1	2	0	5	1	1	4	7	0	0	0	2	0
0	2	20	4	8	0	1	0	0	2	4	1	0	1	0	0	3	2	1	2	0	0	1	0	2	1	0	0	4	0	0	0	0	0	2	3	0	0	0	0	0	0	0	4	0	1	1	0	0	1
0	0	0	0	0	0	0	0	0	0	0	0	0	0	0	0	0	0	0	0	0	0	0	0	0	0	0	0	1	0	0	0	0	0	0	0	0	0	0	0	0	0	0	0	0	0	0	0	0	0
0	0	0	0	0	0	0	0	0	1	1	0	0	0	1	1	0	1	1	0	0	1	0	0	6	0	0	0	0	0	3	0	0	0	0	0	0	0	1	0	1	0	1	1	0	0	0	0	0	0
0	0	0	2	0	1	0	2	0	8	1	3	0	2	0	3	2	1	0	1	0	1	0	0	182	0	0	1	1	0	88	0	0	1	0	2	0	0	0	1	1	0	5	21	6	0	0	0	2	2
228	1020	108	1632	41	56	319	187	142	1548	810	1846	1451	718	839	467	215	341	764	1107	381	928	1025	921	152	267	68	356	158	84	21	91	255	11	83	129	470	1432	325	91	25	55	277	68	559	25	35	28	472	146
0	0	0	0	0	0	0	0	0	0	0	1	0	0	1	0	0	0	0	0	0	0	0	0	1	0	0	0	0	0	1	0	0	0	0	0	0	1	0	1	1	0	0	0	0	0	1	0	0	0
1	0	0	1	0	0	0	0	1	1	1	3	0	3	1	1	0	1	2	0	3	1	1	0	11	0	0	0	0	0	4	0	0	0	0	1	0	0	4	0	1	0	1	0	2	0	0	1	3	2
0	0	0	1	0	0	0	0	1	10	3	8	0	2	1	2	0	1	1	3	2	0	1	0	52	5	3	0	2	0	19	0	0	3	1	2	1	3	3	1	4	4	3	7	2	0	1	0	4	1
1	0	2	2	1	0	1	0	0	0	2	2	0	2	0	0	0	0	1	3	0	0	3	1	3	1	0	2	1	4	3	0	0	0	0	1	0	1	0	0	0	1	2	1	2	0	0	0	4	0
0	0	0	0	0	0	0	0	0	0	0	0	0	0	0	0	0	0	0	0	0	0	0	0	0	0	0	0	0	0	0	0	0	0	0	0	0	0	0	0	0	0	0	0	0	0	0	0	0	0
0	0	0	0	0	0	0	0	0	1	1	0	0	0	0	0	0	0	0	0	0	0	0	0	0	0	0	0	0	0	0	0	0	2	0	3	0	0	0	0	1	0	0	0	0	0	0	0	0	0
0	0	0	0	0	0	0	0	0	0	0	0	0	0	0	0	0	0	0	0	0	0	0	0	0	0	0	0	0	0	0	0	0	0	0	0	0	0	0	0	0	0	0	0	0	0	0	0	0	0
0	0	0	1	0	0	0	0	0	1	0	0	0	0	0	0	0	0	0	0	0	0	0	2	0	0	0	0	0	0	0	0	0	0	0	0	0	0	0	0	0	0	1	0	0	0	1	0	0	0
0	1	0	14	1	0	0	1	0	2	1	3	0	0	1	0	1	1	3	1	0	9	2	12	0	2	0	2	8	0	0	0	0	2	4	6	505	156	29	3	4	0	0	5	0	0	0	0	0	1
1	0	0	0	0	0	1	0	0	13	0	6	0	2	0	1	2	0	2	2	2	0	0	0	57	1	0	0	0	0	28	0	0	2	3	3	1	1	1	0	1	1	3	5	1	0	0	0	1	0
1	0	0	0	0	0	1	0	1	0	0	0	0	0	1	0	0	0	1	2	2	2	1	4	0	0	0	0	0	0	0	9	0	0	0	1	0	38	78	3	11	2	1	1	5	0	0	0	0	3
0	1	0	0	0	0	0	0	0	1	0	0	0	0	0	0	0	0	0	0	0	0	0	0	1	0	0	0	0	0	1	0	0	0	0	0	0	5	0	0	0	0	0	0	0	0	0	0	0	0
0	0	0	0	0	0	0	0	0	2	1	0	0	0	0	0	0	0	0	0	0	0	0	0	0	0	2	0	0	0	0	0	0	0	0	0	0	0	0	0	0	0	0	0	0	0	0	0	0	0
0	0	0	0	0	0	0	0	0	0	0	0	0	0	0	0	0	1	0	0	0	0	0	0	0	0	0	0	0	0	0	0	0	0	0	0	0	0	0	0	0	0	0	2	0	0	0	0	0	0
0	0	0	0	0	1	0	0	0	0	1	0	0	1	0	1	0	0	0	0	0	0	0	0	1	0	1	1	2	1	1	1	3	0	1	0	0	0	0	1	0	1	0	0	0	0	0	0	0	0
0	0	5	2	0	0	1	1	0	13	5	7	5	3	4	2	1	0	3	0	2	3	4	2	0	1	0	0	1	1	3	1	6	1	1	0	0	2	0	4	2	0	0	0	2	0	0	0	1	0
0	0	0	0	0	0	0	0	0	0	0	0	0	0	0	0	0	0	0	1	0	0	0	0	0	0	0	0	0	0	0	0	0	0	0	0	0	0	0	0	0	0	0	0	0	0	0	0	0	0
0	0	0	0	0	0	0	0	0	0	0	0	0	0	0	0	1	0	0	0	0	0	0	0	1	0	0	0	0	0	0	0	0	0	0	0	0	0	0	0	0	0	0	0	0	0	0	0	0	0
0	0	0	0	0	0	0	0	0	0	0	0	0	0	0	0	0	0	0	0	0	0	0	0	0	0	0	0	0	0	0	0	0	0	0	0	0	0	0	0	0	0	0	0	0	0	0	0	0	0
0	0	0	0	0	0	0	0	0	0	0	0	0	0	0	0	0	0	0	0	1	0	0	0	0	0	0	0	0	0	0	0	0	0	0	0	0	0	0	0	0	0	0	0	0	0	0	0	0	0
0	1	0	2	0	0	0	0	0	0	6	0	0	0	0	1	0	0	3	0	0	89	0	0	0	0	0	0	0	0	0	0	0	0	0	0	3	0	0	0	0	0	0	1	0	0	1	0	0	0
0	105	0	612	1	0	50	16	0	0	2126	17	0	0	0	174	0	62	2159	65	0	42862	160	38	0	0	0	0	0	0	0	0	0	0	0	0	937	2	0	0	0	0	0	984	1	97	10	17	0	0
0	0	0	0	0	0	0	0	0	0	0	0	0	0	0	0	0	0	0	0	0	0	0	0	0	0	0	0	0	0	0	0	0	0	0	0	1	0	1	0	0	0	0	0	0	0	0	0	0	0
0	0	0	0	0	0	0	0	0	0	0	0	0	0	0	0	0	0	3	0	0	0	0	0	0	0	0	0	0	1	0	0	0	0	0	0	0	1	0	0	0	0	0	0	0	0	0	0	0	0
0	0	0	1	0	1	0	0	0	0	0	0	0	0	2	0	0	0	0	0	0	0	0	0	0	0	0	0	1	0	1	0	0	0	1	0	0	0	0	1	0	0	0	0	0	0	1	0	1	0
0	0	0	0	0	0	0	0	1	0	0	0	1	0	0	0	0	0	0	0	0	0	0	0	0	0	0	0	0	0	0	0	0	0	0	0	0	0	0	0	0	0	0	0	0	0	0	0	0	0
0	0	0	0	0	0	0	0	0	0	0	0	0	0	0	0	0	0	0	0	0	0	0	0	0	0	0	0	0	0	0	0	0	0	0	0	0	0	0	0	0	0	0	0	0	0	0	0	0	0
0	1	0	0	0	0	0	0	0	0	1	0	0	0	0	0	0	0	0	0	0	3	0	0	0	0	0	0	1	0	1	0	0	0	0	0	0	1	0	0	0	1	0	0	0	2	2	1	0	0
0	0	0	0	0	0	0	0	0	0	0	0	1	0	0	0	0	0	0	0	0	19	0	0	0	0	0	0	0	0	0	0	3	0	0	0	0	0	0	0	1	0	0	0	0	0	0	0	0	0
0	1	0	0	0	0	0	0	0	0	0	1	0	0	0	0	0	0	0	0	0	1	0	1	0	0	0	0	0	0	0	0	0	0	0	0	0	0	0	0	0	0	0	0	0	0	0	0	0	0
0	0	0	0	0	0	0	0	0	0	0	0	0	0	0	0	0	0	0	0	0	1	0	0	0	0	0	0	0	0	0	1	0	0	0	0	0	1	0	0	0	0	0	0	0	0	0	0	0	0
0	0	0	0	0	0	0	0	0	0	0	0	0	0	0	0	0	0	0	0	0	0	0	0	0	1	0	0	0	0	0	0	1	0	0	1	0	0	0	0	0	0	0	0	0	0	0	0	0	0
0	0	0	0	0	0	0	0	0	0	0	0	0	0	0	0	0	0	0	0	0	1	0	0	0	0	0	0	0	0	0	0	0	0	0	0	0	0	0	0	0	0	0	0	1	0	0	0	0	0
0	0	0	0	1	0	0	0	0	0	0	0	1	0	0	0	0	0	0	0	0	3	0	0	0	1	0	2	0	0	0	1	0	0	0	0	0	0	0	0	0	0	1	0	0	0	0	0	0	0
0	0	0	0	0	0	0	1	0	0	1	0	0	0	0	0	0	0	3	0	0	2	0	0	0	1	0	1	0	2	2	20	0	0	0	2	0	0	1	0	0	0	0	0	0	0	0	0	0	0
0	0	1	1	2	0	0	0	0	0	0	0	2	2	0	0	0	0	0	0	0	0	0	0	5	0	2	1	1	0	0	55	1	0	0	8	0	1	0	2	0	1	0	2	2	1	0	0	0	0
0	0	0	1	0	0	0	0	0	0	0	0	0	0	2	0	0	0	2	0	0	20	0	0	0	0	0	0	0	0	0	0	0	0	0	0	0	1	0	0	0	0	0	0	0	0	0	0	0	0
0	0	0	0	0	0	0	0	0	0	0	0	0	0	0	0	0	0	0	0	0	0	0	0	0	0	0	0	0	0	0	0	0	0	0	0	0	0	0	0	0	0	0	0	0	0	1	0	0	0
0	0	0	0	0	0	0	0	0	0	0	0	0	0	0	0	0	0	0	0	0	0	0	0	0	0	0	0	0	0	0	0	0	0	0	0	0	0	0	0	0	0	0	0	0	0	0	0	0	0
1	0	0	0	0	0	0	0	0	0	0	0	0	0	0	0	0	0	0	0	0	0	0	0	0	0	0	0	0	0	0	0	0	0	0	0	1	0	0	0	0	0	0	0	0	0	0	0	0	0
0	1	1	0	0	0	0	0	0	0	0	0	0	0	0	0	0	0	0	1	1	0	0	0	1	0	0	1	0	0	0	1	0	0	0	0	0	1	0	0	0	1	0	0	0	0	0	1	0	0
0	0	0	0	0	0	0	0	0	0	0	0	0	0	0	0	0	0	0	0	0	0	0	0	0	0	0	0	0	0	0	1	0	0	0	0	0	0	0	0	0	0	0	0	0	0	0	0	0	0
0	0	1	0	0	0	0	0	0	0	0	0	0	0	0	0	0	0	0	0	0	0	0	0	0	0	0	0	0	0	0	0	0	0	0	0	0	0	0	0	0	0	0	0	0	0	0	0	0	0
0	0	0	0	0	0	0	0	0	0	0	1	0	0	0	0	0	1	0	0	0	1	0	0	0	0	0	0	0	0	0	0	0	0	0	0	0	0	0	0	0	0	0	0	0	1	0	0	0	0
0	2	0	17	1	0	0	0	1	1	29	0	0	0	1	3	0	2	39	1	0	551	2	1	1	0	0	0	0	1	0	0	1	0	0	0	15	1	1	2	0	0	0	16	0	0	0	1	0	2
0	0	0	0	0	0	0	0	0	0	0	0	0	0	0	0	0	0	0	0	0	0	0	0	0	0	0	0	0	0	0	0	0	0	0	0	0	0	0	0	0	0	0	0	0	0	0	657	0	0
0	0	0	1	0	0	0	0	0	0	0	0	2	0	0	0	0	0	0	0	0	1	0	1	0	0	0	0	0	2	0	0	0	0	0	0	0	1	2	2	0	0	0	0	0	121	13	2	0	0
0	0	0	0	0	0	0	0	0	0	0	0	0	0	0	0	0	0	0	0	0	0	0	0	0	0	0	0	0	0	0	0	0	0	0	0	0	0	0	0	0	0	0	0	0	1	0	2	0	0
0	0	0	0	0	0	0	0	0	0	0	0	0	1	0	0	0	5	0	1	0	0	0	0	0	0	0	0	0	0	0	0	0	0	0	0	0	0	0	0	0	0	0	0	0	0	0	2	0	0
0	0	0	0	0	0	0	0	0	0	0	0	0	0	0	0	0	0	0	0	0	0	0	0	0	0	0	0	0	0	0	0	0	0	0	0	0	0	0	0	0	0	0	0	0	0	0	0	0	0
1	11	7	32	2	6	30	17	61	31	3	2	2	5	8	0	1	64	5	11	40	5	9	20	46	8	8	16	13	6	38	26	20	55	26	17	12	41	143	17	41	30	24	93	32	0	10	9	28	22
0	0	0	0	0	0	0	0	0	0	0	0	0	0	0	0	0	1	0	0	0	0	0	0	0	0	0	0	0	0	0	0	0	0	0	0	0	0	0	0	0	0	0	0	0	0	0	0	0	0
0	0	0	0	0	0	0	0	0	0	0	0	0	0	0	0	0	0	0	0	0	0	0	0	0	0	0	1	0	0	0	0	0	0	0	1	0	0	0	0	1	0	0	0	0	0	0	0	0	0
0	0	0	0	0	0	1	0	1	0	0	0	0	0	1	0	0	0	0	0	0	0	0	0	0	0	1	0	0	0	0	0	0	1	0	3	0	0	0	0	3	0	1	0	0	0	0	0	0	0
0	0	0	0	0	0	0	0	0	0	0	0	0	0	0	0	0	1	0	0	0	0	0	0	0	0	0	0	0	0	0	0	0	0	0	0	0	0	0	1	0	0	0	0	0	0	0	0	0	0
0	0	0	0	0	1	0	0	0	0	0	0	0	0	0	0	0	0	0	0	0	0	0	0	0	0	0	0	0	0	0	0	0	0	0	0	0	0	1	0	0	0	0	0	0	0	0	1	0	0
0	0	0	0	0	0	0	0	0	0	0	0	0	0	0	1	0	0	0	0	0	0	0	1	0	0	0	0	0	0	0	1	0	0	0	0	0	2	17	0	0	0	0	0	0	0	0	0	0	0
12	5	0	6	0	2	15	4	3	3	4	17	3	0	1	7	11	3	7	6	22	6	9	115	13	6	17	13	2	5	7	111	12	16	0	18	27	154	2478	17	81	35	13	20	41	13	20	73	2	18
0	0	0	0	0	0	0	0	0	0	0	0	0	0	0	0	0	0	0	0	0	0	0	0	0	1	0	0	0	0	0	0	0	0	0	0	0	0	4	0	0	0	0	0	0	0	0	0	0	0
3	0	1	1	0	2	2	2	0	7	5	3	3	3	3	1	2	0	1	1	8	1	5	5	1	10	8	9	0	0	0	15	1	5	1	1	5	16	152	0	8	2	1	4	9	4	19	116	3	3
399	143	29	242	30	147	393	318	296	207	410	489	229	77	115	266	152	745	281	252	378	126	203	458	144	157	270	2793	122	162	194	709	284	268	119	142	2036	1123	8602	260	499	480	349	534	664	1219	4039	80136	971	1047
0	0	0	0	0	0	0	0	0	0	0	0	0	0	0	0	0	0	0	0	0	0	0	0	0	0	0	0	0	0	0	0	0	0	0	0	0	0	0	0	0	0	0	0	0	0	0	0	0	0
0	0	0	0	0	0	0	0	0	0	0	0	0	0	0	0	0	0	0	0	0	0	0	0	0	0	1	0	0	0	0	0	1	0	0	0	0	0	0	1	0	0	0	0	1	0	0	0	0	0
0	0	0	0	0	0	0	0	0	0	0	0	0	0	0	0	0	0	0	0	0	0	0	0	0	0	0	0	0	0	0	0	0	0	0	0	0	0	1	0	0	0	0	0	0	0	0	0	0	0
0	0	0	0	0	0	0	0	0	0	0	0	0	1	0	0	0	0	1	1	1	0	0	0	0	0	1	0	1	0	1	0	0	0	0	0	0	0	0	1	0	0	0	0	1	0	0	0	1	1
0	1	0	0	0	0	0	0	0	0	0	0	0	0	0	0	0	0	0	0	0	0	0	0	0	0	0	0	0	0	0	0	0	0	0	0	0	0	0	0	0	0	0	0	0	0	0	0	0	0
0	0	0	0	0	0	0	0	0	0	0	0	0	0	0	0	0	0	0	0	0	0	0	0	0	0	0	0	0	0	0	0	0	0	0	0	0	0	0	0	0	0	0	0	0	0	0	0	0	0
0	0	0	0	0	0	0	0	0	0	0	0	0	0	0	0	0	0	0	0	0	0	0	0	0	0	1	0	0	0	0	0	0	0	0	0	0	0	0	0	0	0	0	0	1	0	0	0	0	0
0	0	0	0	0	0	0	0	0	0	0	0	0	0	0	0	0	0	0	0	0	0	0	1	0	0	0	0	0	0	0	1	0	0	0	0	0	0	1	0	1	0	1	0	0	0	0	0	1	0
0	0	0	0	0	0	0	0	0	1	0	0	0	0	0	0	0	0	0	0	0	0	0	0	0	0	0	0	0	0	0	0	0	0	0	0	1	1	0	0	0	0	1	0	0	0	0	0	0	0
3	0	6	13	3	4	3	5	18	11	4	2	4	3	12	1	0	13	1	3	8	3	6	9	12	2	5	10	9	6	15	3	8	12	2	8	12	8	14	15	23	18	17	15	27	0	2	1	10	15
0	0	0	0	0	2	0	0	0	0	0	0	0	1	0	0	0	0	0	0	0	1	0	0	0	0	0	0	0	0	0	0	0	1	0	0	0	0	0	0	0	0	0	0	0	0	0	0	0	0
0	0	0	0	0	0	0	0	0	0	0	0	2	0	0	0	0	0	0	0	0	0	0	0	0	0	0	0	0	0	0	0	0	0	0	0	0	0	0	0	0	0	0	0	0	0	0	1	0	0
0	0	0	0	0	0	0	0	0	0	0	0	0	0	0	0	0	0	0	0	0	0	0	0	0	0	0	0	0	0	0	0	0	0	0	0	0	0	0	0	0	0	0	0	0	0	0	0	0	0
0	0	0	0	0	0	0	0	0	0	0	0	0	1	0	0	0	0	0	0	1	0	0	0	0	0	0	0	0	0	0	0	0	0	0	0	0	0	0	0	0	0	0	0	0	0	0	0	0	0
0	0	0	0	0	1	0	0	0	0	0	0	0	0	1	0	0	0	0	0	0	0	0	0	0	0	0	0	0	0	0	0	0	0	0	0	0	0	0	0	0	0	0	0	0	0	0	0	0	0
28	20	5	19	14	15	46	20	62	261	97	171	39	32	66	39	10	53	86	94	52	36	56	26	39	57	52	80	34	40	75	69	173	48	64	68	62	114	66	118	55	50	97	31	84	9	9	23	43	68
0	0	0	0	0	0	0	0	0	0	0	0	0	0	1	0	0	0	0	0	0	0	0	0	1	0	0	0	0	0	3	0	0	0	0	0	0	0	0	0	0	0	0	1	0	0	0	1	0	0
0	0	0	0	0	0	0	0	0	0	0	0	0	0	0	0	0	0	0	0	0	0	0	0	0	0	0	0	0	0	0	0	0	0	0	0	0	0	0	0	0	0	2	0	0	0	0	0	0	0
0	0	0	0	0	0	0	0	0	0	0	0	0	0	0	0	0	0	0	1	0	0	0	0	0	0	0	0	1	0	0	0	0	0	0	0	0	0	0	0	0	0	0	0	0	0	0	0	0	0
1	0	0	1	0	0	0	0	1	0	0	0	0	0	0	0	0	0	0	1	0	0	0	0	0	0	0	0	0	1	0	1	1	0	0	0	0	3	4	0	0	0	4	2	0	0	0	0	0	0
0	0	0	0	0	0	0	0	0	0	0	0	0	0	0	0	0	0	0	0	0	0	0	1	0	0	0	0	0	0	0	0	0	0	0	0	0	0	0	0	0	0	0	0	0	0	0	0	0	0
0	1	1	0	0	0	0	0	2	1	1	1	0	0	1	1	0	0	2	1	0	0	0	0	2	2	3	4	0	0	0	1	1	0	0	1	1	2	1	1	0	1	0	1	0	1	0	0	1	1
0	0	1	0	1	0	0	0	0	1	0	0	1	0	2	0	0	0	0	0	0	0	0	0	0	0	0	0	0	0	0	0	0	1	0	0	0	0	0	0	0	0	0	0	0	0	0	0	0	0
2	1	3	2	2	3	1	2	3	12	9	4	4	5	4	5	0	0	8	5	5	7	4	2	1	2	5	2	0	0	4	7	3	7	2	2	0	2	0	4	2	4	1	1	4	0	0	0	2	1
0	0	0	0	0	0	0	0	0	0	0	0	1	0	0	0	0	0	0	0	0	0	0	0	0	0	0	0	0	0	0	0	0	0	0	0	0	0	0	0	0	0	0	0	0	0	0	0	0	0
5	2	0	4	1	2	6	6	6	28	14	3	3	4	4	1	20	23	11	4	5	4	13	2	2	4	2	8	2	1	1	13	6	5	1	2	2	1	2	3	2	1	5	1	6	11	23	14	9	7
4	1	0	0	0	1	0	0	0	1	0	3	3	2	3	2	1	0	0	0	2	0	2	0	1	3	2	4	0	0	0	4	1	0	0	1	1	0	0	0	2	0	0	0	0	1	3	0	0	0
0	1	0	3	0	2	2	2	2	5	2	4	5	0	1	0	2	4	4	4	1	1	5	4	17	0	3	2	0	1	6	7	3	2	2	4	1	2	1	1	2	2	2	5	1	0	0	1	1	2
0	3	3	1	3	0	6	1	0	4	8	4	8	1	1	0	6	6	2	4	3	6	8	5	2	1	1	5	0	2	4	28	7	2	2	8	2	0	1	0	1	2	2	0	0	0	0	0	5	2
14	13	36	53	58	17	18	26	19	66	37	47	30	27	18	15	33	16	45	38	30	26	38	41	13	27	14	21	7	12	35	13	5	18	11	16	25	34	8	27	13	37	24	9	21	3	8	8	46	14
0	0	1	0	0	0	0	0	0	1	0	0	1	1	0	0	1	0	0	0	0	0	0	0	0	2	1	0	0	0	0	0	0	0	1	0	0	0	0	1	0	0	0	1	0	0	1	0	0	0
0	0	0	0	0	0	0	0	0	0	0	0	0	0	0	0	0	0	0	0	0	0	0	0	0	0	0	1	0	0	0	0	0	0	0	0	0	0	0	1	0	0	0	0	0	0	1	0	0	0
0	0	0	0	0	0	0	0	0	0	0	0	0	1	1	0	0	0	0	2	0	8	0	0	0	0	0	0	0	0	0	1	2	1	0	0	32	128	2	39	0	0	0	0	2	3	1	1	6	10
0	0	0	0	0	0	0	0	1	0	0	0	0	0	0	0	0	0	1	2	2	0	0	0	0	0	0	1	0	0	0	0	0	0	0	2	1	2	0	0	0	0	0	0	0	0	0	0	0	0
0	0	0	0	1	0	0	0	0	0	0	0	0	0	0	0	0	0	1	0	0	0	1	0	0	0	0	0	0	0	0	1	0	0	0	0	0	0	0	0	1	1	0	0	0	1	1	0	1	2
13	28	2	28	0	1	18	6	5	35	22	87	44	7	35	15	8	10	22	11	15	81	33	89	4	4	5	16	6	2	2	8	14	1	10	2	50	155	15	10	0	13	6	5	37	3	3	2	23	13
1	0	0	0	0	0	0	0	0	0	0	0	0	0	0	0	0	0	0	0	0	0	1	0	0	0	0	1	1	0	0	0	0	0	0	0	0	1	0	0	0	0	0	3	0	0	0	1	1	0
0	0	0	0	0	0	0	0	0	0	0	0	0	0	0	0	0	0	0	0	0	0	0	0	0	0	0	0	0	0	0	0	0	0	0	0	0	0	0	0	0	0	0	1	0	0	0	0	0	0
0	1	0	0	1	0	1	0	0	0	0	1	0	0	2	0	0	0	1	0	0	1	0	0	0	2	0	1	0	0	0	0	2	0	0	0	0	2	0	0	0	0	0	0	1	0	0	0	0	0
0	0	0	0	0	1	0	0	0	1	0	0	0	1	0	0	0	0	0	0	0	0	0	0	0	0	1	0	0	0	0	0	0	1	0	0	0	1	0	0	0	1	0	0	0	0	0	0	0	0
0	0	0	0	0	0	0	0	0	0	0	0	0	0	0	0	0	0	0	0	0	0	0	0	0	0	0	0	0	0	0	0	0	0	0	0	0	0	0	0	0	0	0	0	0	0	0	1	0	0
0	0	0	0	0	0	0	0	1	0	1	0	0	0	0	0	0	0	0	0	0	0	0	0	0	1	0	0	0	0	0	0	0	0	0	1	0	0	0	0	0	0	0	0	0	0	1	0	0	0
0	0	0	0	0	0	0	2	0	0	0	0	0	1	2	0	0	0	0	0	0	0	0	0	0	0	1	0	0	0	4	0	0	0	1	0	0	0	0	0	0	0	0	1	0	0	0	0	0	0
0	0	0	0	0	0	0	0	0	0	0	0	0	0	0	0	0	0	0	0	0	0	0	0	0	0	0	0	0	0	0	0	0	0	0	0	0	0	0	0	0	0	0	0	0	0	0	0	0	0
1	1	11	4	1	2	3	1	0	14	3	1	6	2	0	0	0	0	0	0	4	1	2	2	1	1	0	3	2	0	1	3	1	3	1	0	1	1	0	1	2	3	2	2	0	1	0	0	8	0
1	0	0	1	0	0	0	1	0	0	1	0	0	0	0	0	0	0	0	1	0	0	0	0	0	0	0	0	0	0	2	0	0	0	0	0	0	0	0	0	1	0	0	0	0	0	0	2	0	1
0	0	0	0	0	0	0	0	0	0	0	0	0	0	0	0	0	0	0	0	0	0	0	0	0	0	0	0	0	0	0	0	0	0	0	0	0	1	0	0	0	0	0	0	1	1	1	1	0	1
0	0	1	0	0	0	1	0	1	0	0	0	0	0	0	1	0	0	0	0	1	0	0	0	0	0	0	0	0	0	0	0	0	0	0	0	1	7	2	0	0	0	0	0	0	0	1	3	0	2
0	0	0	1	0	0	0	0	0	1	0	1	0	0	0	0	2	0	0	0	0	0	1	0	0	0	0	1	0	0	1	0	0	0	0	0	0	0	0	0	0	0	0	0	0	0	0	0	0	0
0	0	1	1	2	0	1	1	0	0	3	0	0	0	0	0	0	0	2	0	2	0	1	0	0	0	1	0	0	0	1	1	0	0	0	0	0	2	0	0	1	0	0	0	0	0	0	0	0	0
0	0	0	0	0	0	0	0	0	0	0	0	1	0	0	0	0	0	0	0	0	0	0	0	0	0	0	0	0	0	0	0	0	0	0	0	0	0	0	0	0	0	0	0	0	0	0	0	3	0
0	0	0	0	0	0	0	1	0	0	0	0	0	0	0	0	0	0	0	0	0	0	0	0	0	0	0	0	0	0	0	0	0	0	0	0	0	1	0	1	0	1	0	0	0	0	0	0	0	1
0	0	0	0	0	0	1	1	0	0	0	0	0	0	0	0	1	0	0	0	0	0	0	0	0	0	0	0	0	0	0	0	0	0	0	0	0	0	0	0	0	0	0	0	0	0	0	0	0	0
0	0	0	0	0	1	0	0	0	0	0	0	0	0	0	0	0	0	0	0	0	0	0	0	0	0	0	0	0	0	0	0	0	0	0	0	0	0	0	0	0	0	0	0	0	0	1	0	0	0
0	0	0	0	0	1	0	0	1	1	0	1	1	0	0	0	1	0	0	1	0	0	0	1	0	0	0	0	0	0	0	0	0	0	0	0	3	47	17	0	2	6	3	0	2	0	0	0	0	0
1	0	0	1	0	0	0	0	0	1	0	1	1	0	0	0	0	0	1	0	0	0	3	3	0	0	0	0	0	1	1	0	0	0	0	0	1	8	3	0	0	3	0	0	1	0	0	0	0	0
0	0	2	2	1	2	4	1	1	7	5	6	3	5	1	0	1	2	4	4	0	3	7	5	0	0	0	1	1	0	2	1	0	0	0	2	0	0	0	1	4	5	2	0	0	0	0	1	6	1
0	0	0	0	0	0	0	0	0	1	0	2	0	0	0	0	1	0	1	0	0	1	0	0	0	2	0	0	4	1	1	2	0	0	4	1	0	1	0	0	1	1	2	2	0	0	0	0	3	2
1	1	1	1	0	0	0	0	1	2	0	3	1	1	0	1	6	2	1	2	0	0	1	1	0	0	0	0	1	0	0	1	0	0	2	1	0	1	2	0	0	1	0	2	0	0	0	0	1	0
3	43	77	50	42	12	36	25	17	82	23	19	27	17	19	10	8	13	22	17	22	16	43	26	3	3	11	11	3	3	22	4	0	14	6	13	1	3	0	26	12	23	4	9	7	0	0	0	50	1
0	1	0	0	0	0	0	0	0	0	0	0	0	0	0	0	0	0	0	0	0	0	0	1	0	0	0	0	0	0	0	0	0	0	0	0	0	0	0	0	0	0	0	0	0	0	0	0	0	0
0	0	1	0	0	0	0	0	0	1	0	0	0	0	0	2	1	0	0	0	0	1	2	1	1	0	0	0	0	2	0	0	0	0	0	0	3	33	15	0	0	6	0	0	1	0	0	0	0	0
0	1	0	0	0	0	0	0	0	0	1	0	0	0	0	0	1	0	0	0	0	0	0	0	0	0	0	0	0	0	0	0	0	0	0	0	0	0	0	0	0	0	0	1	0	0	0	0	0	0
0	0	0	1	0	0	0	0	1	0	0	0	0	0	0	0	0	0	0	0	0	0	0	0	0	0	0	0	0	0	0	0	0	0	0	0	0	0	0	0	0	0	0	0	0	0	0	0	0	0
0	0	0	0	0	0	0	0	0	0	1	0	0	1	0	0	0	0	0	0	0	0	0	0	0	0	0	0	0	0	0	0	0	0	0	0	0	0	0	0	0	0	0	0	1	0	0	0	0	0
0	0	5	0	0	0	0	1	0	2	6	2	0	2	0	1	0	0	0	0	1	1	2	0	0	0	0	0	1	3	1	0	0	0	0	0	0	0	0	2	2	1	1	3	1	0	0	0	2	2
0	0	0	0	0	0	0	0	0	0	0	0	0	0	0	0	0	0	0	0	0	0	0	0	0	0	0	0	0	0	0	0	0	0	0	0	0	0	0	0	0	0	1	0	0	0	0	0	0	0
0	0	0	0	0	0	0	0	0	0	0	0	0	0	0	0	0	0	0	0	0	0	0	0	0	0	0	0	0	0	0	0	0	0	0	0	0	0	0	0	0	0	0	0	0	0	0	0	0	0
0	0	0	0	0	0	0	0	0	0	0	0	0	0	0	0	1	0	0	0	0	0	0	0	0	0	0	0	0	0	0	0	0	0	0	0	0	8	2	0	0	2	0	0	0	1	2	0	0	0
0	0	0	0	0	0	0	0	0	0	0	0	0	0	0	0	0	0	0	0	0	0	0	0	0	0	1	0	0	0	0	0	0	0	0	0	0	0	0	0	0	0	0	0	0	0	0	0	0	0
0	0	3	1	1	0	0	1	1	0	4	0	1	1	0	2	3	0	2	1	0	0	4	0	0	0	0	2	0	1	2	0	1	0	0	0	0	22	6	0	1	10	0	0	2	5	4	0	3	3
0	1	0	0	0	0	0	0	1	0	0	0	0	0	0	1	1	0	1	0	0	0	1	0	0	0	0	1	0	0	0	0	0	0	0	0	0	0	0	0	0	0	0	0	1	0	0	0	0	2
0	0	0	1	0	0	0	1	0	0	0	1	2	0	0	0	0	2	1	3	0	0	1	1	0	2	0	0	0	0	0	0	0	1	0	0	0	0	0	0	2	0	2	0	0	0	0	0	0	1
0	0	0	0	0	0	0	0	0	0	0	0	0	0	0	0	0	0	0	0	0	1	0	0	0	0	0	0	0	0	0	1	0	0	0	0	0	0	1	0	0	0	0	0	0	0	0	0	0	0
0	0	1	0	0	0	0	0	0	0	0	0	0	0	0	0	1	0	0	0	0	0	0	0	0	0	0	0	0	0	0	0	0	0	0	0	0	0	0	0	0	0	0	0	0	0	0	0	0	0
2	0	1	2	1	0	0	0	0	0	5	0	0	0	0	1	1	0	0	0	1	0	1	0	0	0	0	0	0	1	0	0	0	0	0	1	0	0	0	0	0	0	2	0	0	0	0	0	1	0
0	0	0	0	0	0	1	0	0	0	0	0	0	1	0	0	0	0	0	0	0	0	0	0	0	0	0	0	0	0	0	0	0	0	0	0	1	1	0	0	0	0	0	0	0	0	0	0	0	0
0	0	0	0	0	0	0	0	0	0	0	0	0	0	0	0	0	0	2	0	0	0	1	0	0	0	0	0	0	0	0	0	0	0	0	0	0	1	0	0	0	0	0	1	0	1	0	0	0	0
0	0	1	0	0	1	0	1	0	1	0	0	0	0	0	0	0	0	1	0	0	0	1	0	0	0	0	0	0	0	0	0	0	0	0	1	0	0	0	0	0	0	0	0	0	0	0	0	0	3
0	8	2	1	0	0	0	0	0	2	1	0	3	0	1	0	0	0	0	0	2	1	0	0	1	0	0	0	0	1	1	15	0	1	0	1	1	0	0	0	0	2	1	13	0	1	0	0	0	1
0	9	0	0	0	0	0	0	0	0	0	0	1	0	0	0	0	0	0	0	0	0	0	0	0	0	0	0	1	0	0	0	0	1	0	0	0	0	0	0	0	0	1	3	0	0	0	0	0	0
1	0	0	0	0	0	0	0	0	0	0	0	0	0	0	0	0	0	1	0	0	0	0	0	1	0	0	0	0	0	0	0	0	0	0	0	0	0	0	0	0	0	0	0	0	0	0	1	0	0
0	0	0	0	0	0	0	0	0	0	0	0	0	0	0	0	0	0	0	0	0	0	0	0	0	0	0	0	0	0	0	0	0	0	0	0	0	3	0	0	0	0	0	0	0	0	0	0	0	0
0	0	1	1	1	0	0	0	0	1	1	0	0	0	1	0	1	0	0	0	0	0	0	0	0	0	0	0	0	0	0	1	0	0	0	0	0	0	0	0	0	0	0	0	0	0	0	0	1	1
0	0	0	0	0	0	0	0	0	0	0	0	0	0	0	0	0	0	0	0	0	0	0	0	0	0	0	0	0	0	0	0	0	0	0	0	0	3	0	0	0	2	0	0	0	0	0	0	0	0
0	1	4	3	0	0	3	0	0	3	4	5	0	2	1	2	0	1	5	2	5	3	3	5	1	1	0	1	0	0	4	1	1	1	0	3	0	3	0	3	1	1	1	0	2	0	0	0	5	2
14	42	133	213	87	42	134	56	76	211	229	128	110	107	64	61	139	111	220	171	108	83	207	167	40	24	16	31	14	29	72	50	23	56	9	75	18	131	60	38	113	147	144	84	71	11	23	33	198	61
0	0	0	0	0	0	0	0	0	0	0	0	0	0	0	0	0	0	0	0	0	0	0	0	0	0	0	0	0	0	0	0	0	0	0	0	0	0	0	0	0	0	0	0	1	0	0	0	1	0
0	0	0	0	0	0	0	0	0	0	1	1	0	0	0	0	1	2	0	3	0	0	0	0	0	0	0	0	0	0	2	0	0	0	0	0	0	0	1	0	0	1	0	0	1	0	0	0	2	0
0	0	0	0	0	0	0	0	0	0	0	0	0	0	0	0	0	0	0	0	0	0	0	0	0	0	0	0	0	0	0	0	0	0	0	0	0	0	0	0	0	0	0	0	0	0	0	0	0	0
0	0	0	0	0	0	0	0	0	0	0	0	0	0	0	0	0	0	0	0	0	0	0	0	0	0	0	0	0	0	0	0	0	0	0	0	0	0	1	0	0	3	0	0	0	0	0	0	0	0
0	0	0	1	0	0	0	0	0	0	0	0	0	0	0	0	0	0	0	0	0	0	0	0	0	0	0	0	0	0	0	0	0	0	0	0	0	0	0	0	1	0	0	0	0	0	0	0	0	0
0	0	0	0	0	1	0	0	1	0	0	0	0	0	0	0	0	0	1	1	0	1	0	0	0	0	0	0	0	0	0	0	0	0	0	0	0	0	0	0	0	0	0	0	0	0	0	2	0	0
0	0	1	1	0	0	0	0	0	0	0	0	1	0	1	0	2	0	4	2	0	1	3	1	0	0	0	0	0	0	0	0	0	0	0	0	0	0	0	0	1	0	1	0	0	0	0	0	0	0
0	0	0	1	1	0	0	0	0	1	0	0	0	1	1	0	0	0	1	0	0	0	1	0	0	0	0	1	0	0	0	0	0	0	0	1	0	1	0	1	0	0	0	0	1	0	0	0	0	1
0	5	1	0	0	0	0	2	0	0	1	0	1	1	0	0	0	0	0	0	1	0	1	1	0	0	0	0	0	1	0	1	1	0	0	1	0	1	0	0	0	0	3	20	6	1	1	2	2	2
0	5	21	10	4	20	10	10	28	1	9	1	4	10	18	5	10	2	3	1	3	6	5	24	3	0	1	1	0	2	7	22	1	6	2	2	1	2	2	1	3	4	3	40	5	1	0	3	0	3
2	1	1	6	1	2	4	0	2	7	3	0	7	3	5	0	4	2	8	3	1	1	2	2	1	0	1	0	0	2	5	0	1	1	0	1	0	0	0	0	2	2	0	1	0	0	0	1	2	0
0	0	0	0	0	0	0	0	0	0	0	0	0	0	0	0	0	1	0	0	0	0	0	0	0	0	0	0	0	0	0	0	0	0	0	0	0	0	0	0	0	0	0	0	0	0	0	0	1	0
0	0	1	2	0	0	0	1	1	2	0	1	1	1	1	0	2	2	4	0	1	1	0	3	0	0	0	0	0	0	0	0	0	0	0	1	0	0	0	0	1	1	1	0	1	0	0	0	1	2
14	30	158	276	119	72	152	75	101	301	322	217	123	122	66	106	249	186	306	280	205	163	283	236	51	71	40	54	13	73	89	36	25	65	21	105	13	49	32	62	134	188	178	17	98	9	5	13	260	57
1	0	1	0	0	0	0	0	0	0	0	0	0	0	0	0	0	0	0	1	0	0	0	0	0	0	0	0	0	0	0	0	0	0	0	0	0	0	0	0	0	0	0	0	0	0	0	0	0	0
0	1	4	14	6	2	7	8	6	16	9	8	6	10	3	5	15	8	10	14	18	6	8	16	4	7	1	3	0	2	7	0	0	2	1	0	0	2	0	4	6	13	13	6	7	0	0	0	13	5
1	1	1	11	3	2	1	1	7	6	7	3	6	3	1	0	6	7	10	7	1	6	2	8	4	1	2	2	0	4	2	1	0	10	0	11	0	2	0	1	4	0	5	2	1	1	4	0	1	5
0	0	0	0	0	0	0	0	0	1	0	0	0	0	0	0	0	0	0	0	0	0	0	0	0	0	0	0	0	0	0	0	0	0	0	0	0	0	0	0	0	0	0	0	0	0	0	0	0	0
0	0	0	1	0	0	0	0	0	0	0	1	0	0	0	0	0	0	0	0	0	0	0	0	0	0	1	0	0	0	0	0	0	0	0	0	0	1	0	0	0	0	0	0	0	0	0	0	1	1
0	0	0	0	0	2	0	0	0	0	0	0	0	0	0	0	0	0	0	0	0	0	0	0	0	0	0	0	1	0	0	0	0	0	0	1	0	1	0	0	0	0	0	0	1	0	0	0	0	0
0	0	0	0	0	0	0	0	0	0	1	0	0	0	0	0	0	0	0	0	1	0	0	0	0	0	0	0	0	0	0	0	0	0	0	0	0	0	0	0	0	0	0	0	0	0	0	0	0	0
0	0	0	0	0	0	0	0	0	0	0	0	0	1	0	0	0	0	0	0	0	0	2	1	0	0	0	0	0	0	0	0	0	0	1	0	0	1	0	2	0	0	0	0	0	0	0	0	1	0
0	0	0	0	0	0	0	0	0	0	0	0	0	0	0	0	0	0	0	0	0	0	1	0	0	0	0	0	0	0	0	0	0	0	0	0	0	0	0	0	0	0	0	0	0	0	0	1	0	0
0	0	0	0	0	0	0	0	0	0	0	0	0	1	0	0	0	0	0	0	0	0	0	0	0	0	0	0	0	0	0	0	0	0	0	0	0	0	0	0	0	0	0	0	0	0	0	0	0	1
0	0	0	0	0	0	0	0	0	1	1	0	1	0	0	0	0	0	0	0	0	0	1	0	0	0	0	0	0	0	0	0	0	0	0	0	0	0	0	0	0	0	0	1	0	0	0	0	1	0
0	0	0	0	0	0	0	0	1	0	0	0	0	0	0	0	0	0	0	0	1	0	0	0	2	1	1	1	0	0	2	0	0	0	0	1	0	0	0	1	1	0	1	0	0	0	0	0	1	0
40	5	0	3	0	0	4	20	6	14	7	7	18	12	5	15	0	2	28	6	6	14	13	12	7	4	1	2	6	0	2	8	4	30	14	7	12	51	7	33	4	2	8	36	0	0	0	0	17	4
0	0	0	0	0	0	0	0	0	0	0	1	0	0	0	0	0	0	0	0	0	1	1	0	0	0	0	1	0	0	1	0	0	0	0	0	1	0	0	0	0	0	0	0	0	0	0	0	0	0
4	2	5	7	5	2	2	3	3	5	3	1	1	0	2	1	2	3	6	2	0	10	6	3	5	3	4	9	6	0	2	3	14	1	5	5	44	96	7	24	7	2	1	1	16	7	2	48	49	54
0	0	0	0	0	0	0	0	0	0	0	0	0	1	0	0	0	0	0	1	0	0	0	0	0	0	0	0	0	0	0	0	0	0	0	0	0	0	0	0	0	0	0	0	0	0	0	0	0	0
0	0	0	0	0	0	0	0	0	0	0	0	0	0	0	0	0	0	0	0	0	0	0	0	0	0	0	0	0	0	0	0	0	0	0	0	0	0	0	0	0	0	0	0	0	0	0	0	0	0
0	0	0	0	0	0	0	0	0	0	0	0	0	0	0	0	0	0	0	0	0	0	0	0	0	0	0	0	0	0	0	0	0	0	0	0	0	0	0	0	0	0	0	0	0	0	0	0	0	0
2	0	1	0	2	0	0	1	1	3	1	1	0	2	1	0	2	0	2	1	0	2	2	2	1	2	1	1	0	0	1	1	0	2	0	0	5	12	7	4	0	1	0	1	5	2	6	10	7	5
0	0	0	0	0	1	1	0	0	0	1	0	0	0	0	0	1	0	0	0	0	0	0	0	0	0	0	0	0	0	0	0	0	0	0	0	0	0	0	0	0	0	0	0	0	0	0	0	1	0
2	0	0	0	0	0	0	0	0	1	0	0	0	1	1	0	0	0	0	0	0	0	0	0	0	2	10	6	0	0	1	0	1	1	1	0	1	0	1	1	1	0	0	0	2	0	0	0	1	1
0	0	0	0	0	0	0	0	0	0	0	0	0	0	0	0	0	0	0	1	0	0	0	0	0	0	0	1	0	0	0	1	0	0	0	0	0	0	0	0	0	0	0	0	0	0	0	0	0	0
2	0	0	0	0	0	0	0	0	0	0	0	0	0	0	0	0	0	1	0	0	0	0	0	0	0	0	0	0	0	0	1	0	0	0	0	0	0	1	0	0	0	0	2	0	0	0	0	0	2
0	0	0	0	0	0	0	0	0	0	0	0	0	0	0	0	0	0	0	0	0	0	1	0	0	0	0	0	0	0	0	0	0	0	0	0	0	0	0	0	0	0	0	0	0	0	0	0	0	0
0	0	0	0	0	0	0	0	0	0	0	0	0	0	0	0	0	0	0	0	0	0	0	0	0	0	0	0	0	0	0	1	0	0	0	0	0	0	0	0	0	0	0	2	0	0	0	0	0	0
2	1	1	2	0	3	1	0	0	4	3	4	2	3	2	1	1	0	3	0	4	1	1	1	0	1	2	3	3	0	0	0	4	0	0	3	0	7	0	5	0	1	1	0	0	1	0	0	1	1
0	0	0	0	0	0	0	0	0	0	0	0	0	0	0	0	1	0	0	0	0	0	1	0	0	0	0	0	0	0	0	0	0	0	0	0	0	0	0	0	1	0	0	0	0	0	0	0	0	0
2	6	4	0	1	0	2	2	1	7	2	1	1	1	4	3	0	3	2	2	1	2	4	0	0	0	0	1	1	0	3	0	0	1	0	1	0	0	0	2	0	1	0	5	3	0	0	1	2	0
3	0	0	0	0	0	1	0	0	0	0	0	0	0	0	0	0	0	0	0	0	0	0	0	0	0	0	0	0	0	0	0	0	0	0	0	0	1	0	0	0	0	0	0	0	0	0	0	3	1
0	7	0	0	0	0	0	4	2	2	2	1	0	0	0	2	3	2	1	2	0	1	1	1	0	0	0	0	0	0	1	9	1	0	0	0	1	4	0	0	0	0	2	20	2	0	1	0	1	3
0	0	0	0	0	0	0	0	0	0	0	0	0	0	0	0	0	0	1	0	0	0	0	0	0	0	0	0	1	0	0	0	0	0	0	0	0	1	0	0	0	1	0	1	0	0	0	0	1	0
0	0	0	0	0	0	0	0	0	0	0	0	0	0	0	0	0	0	0	0	0	0	0	0	0	0	0	0	0	0	0	0	0	0	0	0	0	1	0	0	0	0	0	0	0	0	0	0	0	1
2	0	3	1	3	0	0	1	0	11	3	0	1	0	1	0	4	1	2	1	1	0	2	3	0	0	0	0	1	0	0	6	1	0	0	0	3	3	0	0	0	1	2	0	2	1	0	2	4	5
0	0	0	0	0	0	0	0	0	1	0	0	0	0	0	0	0	0	0	0	0	0	0	0	0	0	0	0	0	0	0	0	0	0	0	0	0	0	0	0	0	0	0	0	0	0	0	0	0	0
4	3	11	8	8	4	7	3	9	12	24	4	4	2	1	0	19	17	5	16	4	13	11	5	4	3	2	0	1	2	5	8	2	4	2	2	16	8	3	0	1	0	4	2	1	0	3	11	8	12
1	0	1	0	0	0	0	1	0	1	0	0	0	0	0	0	0	1	1	0	0	0	0	0	0	0	1	1	1	0	0	0	0	0	0	0	0	0	0	0	0	0	0	0	0	0	0	0	1	0
1	0	4	2	1	0	3	0	1	8	4	4	0	0	0	0	1	1	5	0	0	1	5	0	1	0	0	1	1	1	0	0	0	1	0	1	0	0	0	1	0	0	1	0	2	0	0	0	1	0
0	0	0	0	0	0	0	0	0	1	0	0	0	0	0	0	0	0	0	0	0	0	0	0	0	0	0	0	0	0	0	0	0	0	0	0	0	0	0	0	0	0	1	0	0	0	0	0	0	0
0	0	0	1	0	0	0	0	0	0	1	0	0	0	0	0	0	1	0	0	0	0	0	0	3	1	0	0	0	0	2	0	0	0	0	0	0	0	1	0	0	0	0	0	0	0	0	0	0	1
0	0	0	0	0	0	0	0	0	0	0	0	0	0	0	0	0	1	0	0	0	0	0	0	0	0	0	0	0	0	0	0	0	0	0	0	0	0	0	0	0	0	0	0	0	0	0	0	0	0
0	0	0	0	0	0	0	0	0	0	1	1	0	0	0	0	1	0	0	0	0	0	0	0	0	0	0	0	0	0	0	0	0	0	0	1	0	0	0	0	0	1	0	0	0	0	0	0	0	0
0	0	0	0	0	0	0	0	1	0	0	0	0	0	0	0	0	0	0	0	0	0	0	0	0	0	0	1	0	0	0	0	0	1	0	0	0	0	0	0	0	0	0	0	0	0	0	0	0	0
3	1	3	5	3	7	5	3	4	11	18	7	3	0	0	4	9	12	7	5	2	13	11	2	1	1	2	5	0	2	2	10	3	1	5	4	1	1	0	4	1	2	5	4	5	0	1	0	3	3
7	14	59	36	25	18	14	19	17	50	98	17	2	11	2	5	65	75	17	29	19	8	66	14	14	3	6	10	8	14	13	23	7	5	5	6	1	2	0	3	6	4	25	6	17	0	2	4	19	27
1	0	1	0	1	3	1	0	5	3	0	0	1	1	0	1	0	0	1	2	4	4	1	1	1	12	7	28	4	1	0	1	5	0	4	1	0	0	0	0	0	1	0	2	5	2	1	0	0	1
0	0	4	1	0	0	0	0	1	5	1	0	1	0	0	0	2	0	1	0	0	1	1	1	0	0	1	0	0	0	0	0	0	0	0	0	0	0	0	2	0	0	0	3	0	0	0	0	0	0
0	0	1	1	1	0	0	0	0	0	0	0	0	0	0	0	0	0	0	0	0	0	0	0	0	0	0	0	0	0	0	0	0	0	0	0	0	0	0	0	0	0	0	0	0	0	0	0	0	0
2	0	2	10	1	3	3	2	4	8	6	3	5	8	9	1	1	3	3	4	2	1	5	4	4	5	3	6	2	0	3	6	4	2	3	2	1	3	1	6	1	2	3	0	5	0	1	0	0	5
0	1	0	0	0	0	0	0	1	0	1	0	0	4	3	0	0	0	0	0	2	0	0	0	0	1	1	3	1	0	1	2	1	1	1	0	0	0	0	0	0	1	0	0	1	0	0	0	0	0
0	1	1	2	0	0	1	0	0	0	0	1	1	0	0	0	0	1	0	0	0	0	0	1	0	0	0	0	0	0	2	1	0	0	0	1	0	0	0	0	0	0	0	0	0	0	0	0	1	0
0	3	3	1	2	0	0	1	0	1	1	0	1	0	1	0	0	1	0	0	0	1	4	0	0	0	0	1	0	0	1	0	1	0	1	0	4	3	0	2	1	0	2	2	1	0	2	0	0	1
0	0	3	0	0	0	0	1	0	1	1	0	0	0	0	0	6	2	0	2	2	1	2	0	1	0	0	1	0	0	0	2	0	1	0	0	0	1	0	0	1	1	1	0	0	0	0	0	0	1
0	0	0	0	0	0	0	0	0	0	0	0	0	0	0	0	0	0	0	0	0	0	0	0	0	0	0	1	1	0	0	0	0	0	1	1	0	0	1	1	0	0	0	2	0	0	0	0	4	2
0	0	0	0	0	0	0	0	0	0	0	0	0	0	0	1	0	0	0	0	0	0	0	0	0	0	0	0	0	0	0	0	0	0	0	0	0	0	0	0	0	0	0	0	0	0	0	0	0	0
0	0	0	0	0	0	0	0	0	0	0	0	0	0	0	0	0	0	0	0	0	0	0	0	0	0	0	0	0	0	0	0	0	0	0	0	0	0	0	0	0	0	0	0	0	0	0	0	0	0
0	0	0	2	0	0	0	0	0	1	0	0	0	0	0	0	0	0	2	0	0	3	0	0	0	0	0	0	1	0	1	0	1	0	0	0	0	0	0	1	0	0	0	1	0	0	0	0	0	0
0	0	0	2	1	0	0	0	1	1	1	0	2	0	0	0	1	2	5	0	0	0	0	1	0	0	0	2	0	1	0	0	0	2	0	1	0	0	0	1	1	2	0	1	0	0	0	0	0	0
0	1	0	3	6	0	1	1	0	1	2	1	0	2	0	0	0	0	1	3	2	0	3	0	0	0	1	1	1	0	0	0	0	2	0	0	1	0	1	0	0	0	0	0	1	0	0	0	2	0
1	0	1	1	0	0	0	1	0	0	0	2	0	0	0	1	0	1	0	0	0	0	1	0	0	0	0	0	1	0	0	0	0	0	0	2	6	0	0	0	0	0	0	0	0	0	1	0	0	0
0	0	0	0	0	0	0	0	0	0	0	0	0	0	0	0	0	0	0	0	0	0	0	0	0	0	0	0	0	0	0	0	0	0	0	0	6	0	0	0	0	0	0	0	0	0	0	0	0	0
0	0	0	0	0	0	0	0	0	0	0	0	0	0	0	0	0	0	0	0	1	0	0	0	0	0	0	0	0	0	0	0	0	0	0	0	0	1	0	0	0	0	0	0	0	0	0	0	0	1
0	0	0	0	0	0	0	0	0	0	0	0	0	0	0	0	0	0	0	0	0	0	0	0	1	0	0	0	0	0	0	0	0	0	0	0	0	0	0	0	0	0	0	0	0	0	0	0	0	0
0	0	0	0	0	0	0	0	0	0	0	0	0	0	0	0	0	0	0	0	0	0	0	0	0	0	0	0	0	0	0	0	0	0	0	0	4	0	0	0	0	0	0	0	0	0	0	0	0	0
0	0	0	2	0	0	0	0	0	0	0	0	0	0	0	0	0	0	0	1	0	15	0	5	0	0	0	0	2	0	0	0	0	1	2	0	168	17	1	0	0	0	0	0	0	0	0	0	0	0
0	0	0	0	0	0	0	0	0	0	0	0	0	0	0	0	0	0	0	0	0	1	0	0	0	0	0	0	0	0	0	0	0	0	0	0	6	5	0	0	0	0	0	0	1	0	0	0	0	0
0	0	0	0	0	0	0	0	0	0	0	0	3	0	0	0	0	0	0	0	0	0	1	1	0	0	0	0	0	0	0	0	0	0	0	0	0	1	0	1	0	0	0	0	0	0	0	0	0	0
0	0	0	13	6	0	7	0	3	0	0	0	0	0	0	1	0	1	0	1	6	36	16	18	2	2	0	7	12	5	1	2	0	5	4	16	732	135	20	2	6	10	1	0	1	1	0	0	0	2
0	0	0	0	0	0	0	0	0	0	0	0	0	0	0	0	0	0	0	0	0	0	0	0	0	0	0	0	0	0	0	0	0	1	0	0	0	0	0	0	0	0	0	0	0	0	0	0	0	0
0	0	0	0	0	0	0	0	0	0	0	1	0	0	0	0	0	0	0	0	0	0	0	0	0	0	0	0	0	0	0	0	0	0	0	0	0	0	0	0	0	0	0	0	0	0	0	0	0	0
0	1	0	81	4	0	9	0	6	0	4	5	0	0	0	0	3	0	6	2	5	104	26	66	4	2	3	6	23	6	0	1	0	6	16	47	2226	403	64	4	17	14	2	0	0	0	1	0	5	1
0	0	0	0	0	0	0	0	0	0	0	0	0	0	0	0	0	0	0	0	0	0	0	0	0	0	0	0	0	0	0	0	0	0	0	0	0	1	0	0	0	0	0	0	0	0	0	0	0	0
0	0	0	0	0	0	0	0	0	0	0	0	0	0	0	0	0	0	0	0	0	0	0	1	0	0	0	0	1	0	0	0	0	0	0	1	30	39	19	0	0	6	0	0	0	0	0	0	0	0
0	0	0	0	0	0	0	0	1	1	0	0	0	0	2	0	2	0	0	0	1	0	0	0	0	0	0	0	1	1	0	1	0	0	0	0	0	0	0	2	0	0	1	0	0	0	0	0	1	1
0	0	1	1	0	0	1	0	0	3	0	1	0	0	0	0	0	1	2	0	0	1	0	1	0	0	1	0	0	0	0	0	0	1	0	0	0	0	0	0	0	1	1	1	0	0	0	0	0	0
1	0	3	1	0	0	1	2	1	16	1	2	6	2	2	0	0	1	2	1	2	0	0	0	1	0	0	1	0	0	0	0	0	0	0	1	0	0	0	2	2	3	0	0	0	0	0	0	5	1
0	0	0	1	0	1	0	0	0	1	0	0	0	0	0	0	1	0	0	0	0	0	0	0	89	0	0	0	0	0	28	2	0	0	0	0	0	1	0	0	0	0	2	18	0	0	0	0	3	0
0	0	0	0	0	0	0	0	0	0	0	0	0	0	0	0	0	0	0	0	0	0	0	0	0	0	0	0	0	0	0	0	0	0	0	0	0	0	2	0	0	0	0	0	0	0	0	0	0	0
0	0	0	0	0	0	0	0	0	1	0	0	0	0	0	0	0	0	0	0	0	0	0	0	0	0	0	0	0	0	0	0	0	0	0	0	0	0	0	0	0	0	0	0	0	0	0	0	0	0
0	0	0	0	0	0	1	0	0	0	0	0	0	0	0	0	1	0	0	0	0	0	0	0	0	0	0	0	0	0	0	0	0	2	0	0	0	0	0	0	0	0	0	0	0	0	0	0	0	0
0	0	0	0	0	0	0	0	0	0	0	0	0	0	0	0	0	0	0	0	0	0	0	0	1	0	0	0	0	0	0	0	0	0	0	0	1	1	0	0	0	0	0	0	0	0	0	0	1	0
2	0	0	0	0	0	0	0	0	0	0	0	0	0	0	0	0	0	0	0	0	0	0	0	0	0	0	0	0	0	1	0	0	0	0	0	0	0	1	1	0	0	0	0	0	0	0	0	0	0
0	0	1	0	0	1	0	7	2	3	0	0	5	1	2	0	0	0	1	0	1	4	1	3	7	0	0	7	2	0	7	0	1	0	7	0	1	1	0	0	0	1	1	1	0	0	0	0	1	0
0	1	1	0	0	0	0	7	2	1	1	0	2	1	3	0	0	0	1	0	0	0	0	0	0	0	2	1	0	0	0	0	0	1	1	0	0	0	0	0	1	0	0	0	0	0	0	0	0	0
0	0	0	0	0	0	0	0	0	0	0	0	0	0	0	0	0	0	0	0	0	0	0	0	2	0	0	0	0	0	0	0	0	0	0	0	0	0	0	0	0	0	0	0	1	0	0	0	0	0
0	1	0	1	0	0	0	0	1	0	0	0	0	0	1	1	0	0	3	0	1	1	1	0	12	0	0	0	0	0	7	1	0	1	0	0	0	0	0	0	1	0	0	0	1	0	0	0	1	1
0	0	1	1	0	1	1	0	0	4	0	5	0	0	0	0	0	0	1	3	0	1	0	2	3	0	0	0	0	0	0	0	0	0	0	0	0	11	4	0	0	0	0	0	1	0	0	0	0	0
0	0	0	0	0	0	0	0	0	0	0	0	0	0	0	0	0	0	0	0	0	0	0	0	0	0	0	0	0	0	0	0	1	0	0	0	0	2	0	0	0	0	0	0	0	0	1	0	0	1
0	0	0	0	0	0	0	0	0	0	0	0	0	0	0	0	0	0	0	0	0	0	0	0	0	0	0	0	0	0	0	0	1	0	0	0	0	0	0	0	0	0	0	0	0	0	0	0	0	0
0	0	0	0	0	0	0	0	0	0	1	1	0	1	0	0	1	0	0	1	0	0	1	0	1	0	0	2	0	0	1	0	1	0	0	0	0	0	0	0	0	0	0	1	0	0	0	0	0	0
0	0	0	0	0	0	0	0	0	0	0	2	0	0	0	0	0	0	0	0	0	0	0	0	0	1	1	0	0	0	0	0	0	2	0	0	0	0	0	0	0	0	0	0	0	0	0	0	0	1
0	0	0	0	0	0	0	0	0	2	1	0	0	0	0	0	0	0	0	1	0	0	0	0	0	0	0	1	0	0	0	0	0	0	0	0	0	0	0	0	0	0	0	0	0	0	0	0	0	0
0	0	0	0	0	0	0	0	0	0	0	0	0	0	0	0	0	0	0	0	0	0	0	0	1	0	0	0	0	0	1	0	0	0	0	0	0	0	0	0	0	0	0	0	0	0	0	0	0	0
0	0	0	0	0	0	0	0	0	0	0	0	0	0	0	0	0	0	0	0	0	0	0	0	0	0	1	0	0	0	0	0	0	0	0	0	0	0	0	0	0	0	0	0	0	0	0	0	0	0
0	0	0	0	0	0	0	0	0	0	0	0	0	0	0	0	0	0	0	0	0	0	0	0	0	0	0	1	0	1	0	0	0	0	0	0	0	1	0	0	0	0	0	0	0	0	0	0	0	0
3	1	4	9	15	3	4	1	4	10	6	1	3	6	6	1	1	3	1	1	7	3	11	4	9	7	8	6	1	0	5	2	0	0	1	4	0	2	3	4	2	2	4	0	0	2	1	0	10	3
1	0	0	0	0	1	0	1	0	0	0	0	0	0	0	0	0	0	0	0	0	0	0	0	0	0	0	0	0	0	0	0	0	0	0	0	0	0	0	0	0	0	0	0	0	0	0	0	0	0
1	0	0	0	0	0	0	0	0	0	0	0	0	0	0	0	0	0	0	0	0	0	0	0	0	0	0	0	0	0	0	0	0	0	0	0	0	0	0	0	0	0	0	0	0	0	0	0	0	0
1	2	0	19	46	2	1	1	5	0	1	0	2	1	1	1	1	0	2	4	0	0	5	0	5	1	2	1	0	0	1	0	1	1	1	4	0	8	2	2	2	5	0	0	2	0	0	0	5	1
0	0	0	0	0	0	0	0	0	0	0	0	0	0	0	0	0	0	0	0	0	0	0	0	0	0	0	0	0	0	0	0	0	0	0	0	0	0	0	0	0	0	0	0	0	0	0	0	0	0
0	0	0	0	0	0	1	0	0	0	0	0	0	0	0	0	0	1	0	0	0	0	0	0	0	0	0	0	0	0	0	0	0	0	0	0	0	0	0	0	0	1	0	0	0	0	0	0	0	0
0	0	0	0	0	0	0	0	1	0	0	0	0	0	0	0	0	0	0	0	0	0	0	0	0	0	0	0	0	0	0	0	0	0	0	0	0	0	0	0	0	0	0	0	0	0	0	0	2	0
0	0	0	0	0	0	0	0	0	0	0	0	0	0	0	0	0	0	0	0	0	0	0	1	0	0	0	0	0	0	0	0	0	0	0	0	0	0	0	0	0	0	0	0	0	0	0	0	0	0
1	1	0	2	0	1	2	0	2	1	0	1	2	5	9	0	0	0	2	0	2	2	0	2	0	9	4	16	0	1	4	3	3	0	0	0	0	0	0	0	1	0	3	1	1	0	0	0	1	0
0	0	0	0	0	0	0	0	0	0	0	0	0	0	0	0	0	0	0	0	0	0	0	0	0	0	1	0	0	0	0	0	0	0	0	0	0	0	0	0	0	0	0	0	0	0	0	0	0	0
0	1	2	0	3	0	3	2	1	1	0	5	3	1	1	1	0	0	1	3	8	0	2	0	0	1	0	2	1	2	0	0	0	1	0	1	0	1	0	3	0	2	1	2	1	0	1	0	0	0
1	1	1	0	1	0	0	0	0	2	3	1	3	0	2	0	0	0	1	0	0	1	0	1	0	1	0	0	0	0	0	0	0	0	0	2	0	9	1	1	0	0	1	0	1	0	0	0	0	0
1	2	4	3	4	0	2	0	4	16	3	2	3	4	3	3	2	1	2	0	2	2	5	3	0	1	0	3	1	0	1	0	0	0	1	1	1	45	4	1	1	3	1	0	0	0	4	0	1	0
40	4	8	9	5	5	47	25	13	109	32	251	468	243	53	29	9	91	29	29	316	330	401	136	75	146	30	110	31	10	36	65	158	7	70	102	71	80	57	30	17	9	47	13	281	16	21	30	563	173
2	1	2	2	2	2	5	1	5	9	3	6	41	6	7	1	1	2	5	5	15	22	15	8	7	10	3	4	3	3	2	3	6	0	11	6	2	7	4	2	2	1	2	1	12	0	0	0	30	7
0	0	0	1	0	0	0	0	1	0	0	0	0	0	0	0	0	0	0	0	0	0	0	0	0	0	0	0	0	0	0	0	0	0	0	0	0	0	0	0	0	0	0	0	0	0	0	0	0	0
0	0	0	0	0	0	1	0	1	0	0	0	1	0	0	0	0	0	0	0	0	1	0	0	0	0	0	0	0	0	0	0	1	0	0	0	1	0	0	0	0	0	0	0	0	0	0	1	0	1
0	0	0	0	0	0	0	0	0	0	0	0	0	0	0	0	0	0	0	0	1	0	0	0	0	0	0	1	0	0	0	0	0	0	0	0	0	0	0	0	0	0	1	0	0	0	0	0	0	0
0	0	0	0	0	0	0	0	0	0	0	0	0	0	0	0	0	0	1	0	2	0	0	0	0	0	0	0	0	0	0	0	0	0	0	0	0	0	0	0	0	0	0	0	0	0	0	0	0	0
0	0	0	0	0	0	0	0	0	0	0	0	0	0	0	0	0	0	0	1	0	0	0	0	0	0	0	0	0	0	0	0	0	0	0	0	0	0	0	0	0	0	0	0	0	0	0	0	0	0
0	0	0	0	0	0	1	0	1	1	0	0	0	0	0	0	0	0	0	0	0	1	0	0	0	0	0	1	1	0	0	0	0	0	0	0	0	0	0	0	0	0	0	0	0	0	0	0	1	0
0	0	0	0	0	0	0	0	0	1	0	0	0	0	0	0	0	0	0	0	0	0	0	1	0	0	0	0	0	1	1	0	0	0	0	0	0	0	0	0	0	0	0	0	0	0	0	0	0	0
0	0	0	0	0	0	1	0	0	1	1	0	0	1	0	0	0	0	1	0	2	0	0	0	0	1	2	1	0	0	0	0	0	0	0	0	0	0	0	0	0	0	1	0	0	0	0	0	0	0
0	0	0	0	0	0	1	0	0	1	0	1	4	2	1	0	0	1	1	0	2	2	0	0	0	0	1	0	0	0	0	0	0	0	0	0	0	0	0	2	0	1	1	0	1	0	0	0	0	0
0	0	2	0	2	3	0	3	0	1	2	0	0	2	1	0	1	0	3	3	1	1	4	2	1	1	0	2	1	0	1	3	1	4	1	0	0	0	0	0	1	0	0	0	3	0	0	1	1	0
0	0	0	0	0	0	0	0	0	0	0	1	0	1	1	0	0	0	0	0	1	0	0	0	0	1	1	1	0	0	0	0	1	0	0	0	0	0	0	0	1	0	0	0	0	0	0	0	0	0
0	0	0	0	0	1	0	4	1	1	2	1	1	0	2	0	0	0	1	2	0	2	1	0	0	0	1	5	0	1	0	0	1	0	1	0	0	1	0	0	0	0	0	0	0	1	0	2	0	0
17	60	32	52	59	12	25	27	33	117	33	46	78	56	66	7	10	7	26	10	37	19	28	23	2	25	30	75	7	15	17	6	12	36	12	14	0	8	0	56	17	24	2	1	13	0	1	0	25	3
0	0	1	0	0	0	0	0	3	2	1	0	1	2	0	0	0	0	1	0	2	1	0	0	0	4	4	9	2	0	0	2	0	1	0	0	0	1	0	7	1	0	0	0	1	0	0	0	0	0
0	0	0	1	0	1	1	1	2	1	0	3	5	0	2	0	0	0	1	1	1	6	1	2	0	5	3	2	1	0	2	1	3	0	0	1	2	3	0	0	1	0	2	2	0	0	1	0	10	4
0	0	0	0	1	0	1	0	0	0	0	1	0	0	8	0	0	0	0	0	2	0	0	0	0	0	1	11	2	0	0	1	0	0	1	1	0	0	0	0	0	1	0	1	0	0	0	0	0	1
1	0	0	0	0	0	3	0	1	0	0	2	3	2	3	0	0	0	0	1	1	1	4	0	12	1	0	0	1	0	1	0	1	0	0	0	1	1	0	1	0	0	1	2	0	0	0	0	1	0
0	0	2	0	0	0	2	1	1	0	1	1	0	0	2	2	0	0	0	2	0	1	0	1	1	2	1	2	1	0	1	1	2	1	0	0	0	0	0	0	1	1	0	0	0	0	0	0	0	0
3	0	1	1	0	0	1	0	0	0	0	1	1	3	0	1	0	0	0	1	0	1	2	1	3	3	1	3	1	0	1	0	0	0	2	1	0	0	0	0	0	0	0	0	0	0	0	1	1	1
0	0	1	0	0	2	2	2	1	1	0	1	2	3	5	1	0	1	3	3	5	1	0	1	1	5	4	10	2	1	4	0	2	1	2	2	0	0	1	2	1	3	4	0	1	0	1	0	3	2
0	0	0	0	0	0	0	1	0	0	0	0	1	1	1	0	0	0	2	1	1	0	1	0	0	0	0	1	0	0	0	0	0	0	0	0	0	0	0	0	0	1	0	0	1	0	0	0	0	0
0	0	2	0	0	2	2	0	2	0	0	5	1	2	4	2	0	0	1	0	5	3	1	1	5	7	14	23	0	3	1	3	11	0	3	0	0	0	0	0	2	2	0	4	2	0	0	0	2	0
0	0	0	0	0	0	0	0	0	0	0	0	0	0	0	0	0	0	0	0	0	0	0	0	0	1	1	1	0	0	0	0	0	0	1	0	0	0	0	0	0	0	0	0	0	0	0	0	0	0
0	0	0	1	0	0	0	0	0	1	0	0	0	0	0	0	0	0	0	0	2	0	0	0	0	0	0	0	0	0	0	0	0	0	0	0	1	1	1	0	0	0	0	0	1	0	0	0	1	0
0	0	0	2	0	1	0	0	1	17	0	12	6	8	4	1	0	1	1	2	2	0	5	0	0	0	2	1	0	0	0	0	1	0	0	2	0	0	0	0	0	0	1	0	0	0	0	0	0	0
7	0	1	7	0	1	7	7	2	46	4	17	10	16	20	1	0	1	3	2	3	1	4	2	2	0	2	0	2	2	1	2	3	5	2	2	0	0	0	0	1	3	1	1	0	0	0	1	5	0
1	0	0	1	0	0	0	1	1	1	0	0	3	0	1	1	0	0	0	0	1	1	0	0	0	1	1	2	0	1	1	0	1	1	1	0	0	0	0	2	0	0	1	0	0	0	0	2	0	0
0	0	0	0	0	0	0	0	0	0	0	0	1	0	0	0	0	0	0	0	0	0	0	0	0	4	0	0	1	0	0	0	1	0	1	0	0	0	0	0	0	0	0	0	0	0	0	0	0	0
2	1	1	1	0	2	2	3	12	4	0	5	5	5	8	1	0	0	4	4	11	5	8	3	2	16	14	31	2	6	7	3	11	4	3	2	1	4	1	1	4	3	0	5	16	0	0	2	2	0
3	1	1	11	0	2	6	4	4	6	5	4	10	10	11	2	1	1	1	2	10	10	6	9	3	3	11	23	1	1	2	0	7	6	2	0	2	5	2	4	2	1	1	1	5	2	10	2	12	1
1	0	0	0	0	1	1	3	0	2	0	2	1	2	0	0	0	0	4	7	0	2	1	1	2	0	1	0	0	0	5	2	0	1	3	1	0	0	0	0	2	1	0	0	1	0	0	0	0	0
19	13	7	22	4	10	18	13	16	30	14	17	30	18	37	8	0	3	13	13	12	15	23	15	4	14	17	56	14	6	11	11	19	24	9	7	2	10	7	34	6	9	4	3	11	2	2	2	5	2
2	0	2	0	0	0	4	5	3	11	1	12	14	9	7	2	0	0	2	1	4	7	8	5	0	3	1	26	16	1	4	1	5	15	3	3	0	0	0	6	7	5	1	2	10	3	0	0	20	7
0	0	0	0	0	0	0	0	0	0	0	1	0	0	0	0	0	0	0	0	1	0	0	1	1	2	1	2	0	0	0	0	1	0	0	0	0	0	0	0	0	0	0	0	0	0	0	0	0	0
2	2	0	14	1	2	2	4	15	6	4	8	13	10	17	4	1	1	15	8	17	13	11	8	6	66	36	68	18	22	6	15	11	8	9	3	0	4	3	4	3	5	3	1	16	2	0	3	5	4
1	0	0	0	0	3	2	1	4	1	0	2	1	3	2	0	0	0	4	1	2	1	1	0	3	5	2	8	4	2	0	6	7	1	5	1	0	0	0	3	2	0	0	1	1	1	0	0	0	1
59	59	56	128	38	70	82	101	129	216	113	166	171	183	237	74	40	30	121	77	195	139	154	132	342	315	263	614	79	64	252	83	170	75	66	54	93	96	93	161	70	61	75	89	207	8	19	61	148	58
1	0	0	0	0	0	0	1	0	0	0	1	1	0	0	0	0	0	0	0	0	0	0	0	0	1	0	0	0	0	0	1	0	0	0	0	0	0	0	1	1	0	0	0	0	0	0	0	0	0
0	0	0	0	0	0	0	1	0	0	0	0	0	0	0	0	0	0	0	0	0	0	0	0	0	0	0	0	0	1	0	0	0	0	0	0	0	0	2	0	1	0	0	0	0	0	0	0	0	0
10	14	6	17	5	10	17	16	18	23	9	16	22	12	26	7	2	0	15	11	23	9	14	15	8	16	12	33	10	4	5	8	9	12	8	10	1	4	3	11	9	7	3	3	17	1	1	2	13	2
0	0	0	1	0	0	5	4	1	0	0	0	0	3	2	0	0	0	2	0	0	2	1	1	0	1	3	2	1	0	1	0	1	1	0	0	0	1	0	0	0	0	0	0	0	0	0	0	0	0
2	0	1	12	0	17	5	20	30	13	9	22	22	16	35	12	1	0	2	8	22	3	12	15	2	14	11	37	4	12	6	7	18	2	5	1	0	2	1	26	2	2	2	0	16	0	0	0	0	0
0	0	0	0	0	0	0	0	1	0	0	0	0	0	0	0	0	0	0	0	0	0	0	0	0	0	1	0	0	1	0	0	0	0	1	0	0	0	0	0	0	0	0	0	0	0	0	0	0	0
0	0	0	0	0	0	0	0	0	0	0	0	0	0	0	0	0	0	0	0	0	1	0	0	0	0	0	0	0	0	0	0	0	0	1	0	0	0	0	0	0	0	0	0	0	0	0	0	0	0
0	0	0	0	0	0	0	1	0	0	0	2	1	2	4	0	0	0	0	0	0	0	0	0	0	0	1	0	0	5	3	2	1	0	1	0	0	2	0	0	2	0	0	0	0	0	0	0	5	0
7	0	0	1	0	2	0	0	4	0	0	1	1	0	6	1	0	0	1	1	4	1	1	1	1	5	3	12	3	0	2	0	6	0	1	0	0	3	0	2	2	1	0	1	0	0	0	0	7	1
0	0	0	0	0	0	0	0	0	0	0	0	0	0	0	0	0	0	0	0	1	0	0	0	2	3	1	1	0	1	1	1	0	0	1	0	0	0	0	1	1	0	0	0	0	0	0	0	0	0
0	0	0	0	2	1	1	0	0	0	0	1	0	1	0	1	0	0	2	1	1	0	0	0	8	2	1	2	0	1	5	0	0	2	0	1	0	0	0	1	0	0	0	3	1	0	0	0	1	0
1	1	0	2	0	1	1	1	0	2	0	2	1	1	2	1	0	0	1	1	10	0	1	2	2	13	4	16	2	0	1	3	1	0	1	1	1	1	0	0	4	0	1	0	4	0	0	0	2	0
0	1	0	2	0	1	4	1	0	0	1	2	1	0	1	0	0	0	0	1	0	0	0	0	1	1	2	3	2	0	0	1	0	0	2	0	0	2	0	0	0	0	1	0	3	0	0	0	1	0
0	0	0	0	0	0	0	1	1	0	0	2	0	0	0	0	0	0	0	0	0	0	0	0	0	1	1	0	0	0	0	0	0	0	0	0	1	0	0	1	0	0	0	0	0	0	0	0	1	0
2	0	0	0	0	0	0	0	1	1	0	1	1	0	0	1	0	0	1	0	0	0	2	0	1	0	1	1	0	0	0	1	0	0	0	0	0	0	0	0	0	0	0	0	1	0	1	0	1	1
0	0	0	0	0	0	0	0	0	0	0	0	0	0	0	0	0	0	0	0	0	0	0	0	0	1	1	1	0	0	0	0	0	0	0	0	0	0	0	0	0	0	0	0	0	0	0	0	0	0
0	0	0	0	0	0	0	0	0	0	0	1	0	0	0	0	0	0	0	1	0	0	0	0	0	0	0	0	0	0	0	0	0	0	0	0	0	0	0	0	0	0	0	0	0	0	0	0	0	0
2	0	1	1	3	0	1	3	0	4	1	1	1	1	6	1	0	0	0	1	0	0	2	0	0	2	0	2	3	1	1	3	1	4	1	1	0	0	0	1	0	1	0	0	1	0	0	0	0	0
0	0	0	2	1	2	0	1	1	3	0	0	0	2	2	0	0	0	1	0	0	1	1	0	1	0	2	1	0	0	0	1	1	4	1	2	0	0	0	3	0	1	0	0	0	0	0	0	0	0
0	0	0	0	0	0	0	0	0	0	0	0	1	0	0	0	0	0	1	1	0	0	2	0	0	0	0	0	0	0	0	2	0	0	1	0	1	1	0	0	0	0	0	0	1	0	1	0	0	0
0	2	4	4	1	1	1	4	2	7	5	5	5	5	3	1	0	0	2	2	3	5	8	1	0	0	4	7	0	1	1	0	5	0	1	0	0	1	0	4	2	1	0	0	5	1	0	0	1	2
0	1	0	0	2	0	0	1	1	0	0	0	1	1	0	0	0	0	0	0	0	2	1	0	0	1	0	0	1	0	2	0	1	0	0	0	0	0	0	0	1	1	0	0	0	0	1	0	1	0
0	2	1	0	0	0	0	0	0	1	0	0	1	0	1	0	0	0	0	0	0	0	1	0	0	0	0	1	0	0	0	0	0	1	0	0	0	0	0	0	0	0	0	0	0	0	0	0	0	0
0	0	0	0	0	0	0	0	0	0	1	0	0	0	0	0	0	0	0	0	0	0	0	0	0	0	0	0	0	1	0	0	0	0	0	0	0	0	1	0	0	0	0	0	0	0	0	0	0	0
3	2	7	4	9	3	3	1	6	14	1	5	3	4	7	2	0	0	3	0	4	4	1	2	0	0	1	6	0	2	2	0	0	0	2	2	0	3	0	8	1	6	0	0	1	0	0	0	0	0
0	0	0	0	0	1	1	4	0	2	0	0	1	0	2	0	0	0	0	0	0	1	2	0	0	0	0	0	0	2	14	0	0	0	0	0	0	0	0	0	0	0	1	0	0	0	0	0	0	0
2	1	1	5	3	1	2	7	6	10	2	2	7	4	3	0	0	0	4	2	3	3	4	4	3	4	3	4	2	3	18	5	2	2	1	3	1	1	0	4	0	1	0	3	2	0	0	0	8	0
0	0	2	2	3	2	4	9	9	15	2	6	6	8	1	1	1	0	1	9	2	3	6	2	1	2	5	2	1	1	18	2	2	5	3	4	0	1	0	7	0	3	0	2	1	0	0	0	1	0
0	0	0	0	0	0	0	0	0	0	0	0	0	0	0	0	0	0	0	0	0	1	0	0	0	0	0	0	0	0	0	0	0	1	0	0	1	0	0	0	0	0	0	0	0	0	0	0	0	0
0	0	1	0	0	0	0	0	0	0	0	0	0	0	0	0	0	0	0	0	0	0	0	0	0	0	0	0	0	0	0	0	0	0	0	0	0	0	0	0	0	0	0	0	0	0	0	0	0	0
0	0	0	0	0	0	0	0	0	0	0	0	0	0	0	0	0	0	0	0	0	0	0	0	0	0	0	0	0	0	0	0	0	0	0	0	0	0	0	0	0	0	0	0	0	0	0	0	0	0
0	0	1	1	0	0	0	0	0	0	0	0	0	0	2	0	0	0	1	0	0	0	0	0	0	0	0	1	3	0	1	3	0	0	0	0	0	0	0	0	0	0	0	0	1	0	0	0	1	1
0	0	2	0	0	0	1	0	0	35	0	13	11	8	15	0	0	0	0	0	4	0	1	1	0	3	3	0	0	0	0	0	1	0	0	0	0	0	0	0	0	0	0	0	0	0	0	0	0	0
0	4	0	1	0	1	0	0	0	0	0	0	0	0	0	0	0	0	0	0	0	0	0	0	1	0	0	0	0	0	0	0	0	0	0	0	5	11	6	0	0	0	1	1	0	34	65	77	0	26
0	0	1	0	0	0	0	0	0	0	0	0	0	0	0	0	0	0	0	0	0	0	0	0	0	0	0	0	0	0	1	0	0	0	0	0	0	0	0	0	0	0	0	0	0	0	0	0	0	0
0	0	0	0	0	0	0	0	0	1	1	1	0	0	0	0	0	0	0	0	1	0	0	1	0	0	0	0	0	0	0	0	0	0	0	0	1	0	0	0	0	1	0	0	1	0	0	0	0	0
33	208	9	32	0	0	50	76	12	437	41	13	266	43	1	17	3	201	23	5	36	117	261	53	6	0	8	14	2	6	2	10	5	2	0	33	6	2	2	8	1	0	12	16	69	4	9	1	61	16
0	0	0	0	0	0	0	1	0	2	0	0	1	1	0	0	0	0	0	0	1	0	0	2	2	1	0	0	0	0	0	0	0	0	0	0	0	0	0	0	2	1	0	0	1	0	0	0	0	0
4	2	39	12	7	2	2	5	1	20	7	19	21	7	14	2	0	1	3	4	5	5	8	5	0	0	7	11	1	2	8	1	2	9	1	3	0	4	0	13	6	4	2	1	7	1	0	0	1	0
1	2	9	1	0	2	3	5	2	9	2	2	8	5	13	2	0	4	1	1	1	4	6	0	0	1	1	3	0	0	2	0	4	0	0	2	1	2	0	7	0	2	1	2	4	0	0	0	3	0
4	0	1	1	1	2	0	0	0	1	1	0	0	0	4	0	0	0	2	1	5	2	0	1	2	5	3	3	0	0	1	1	0	0	3	0	0	0	0	0	1	0	0	0	1	0	1	0	0	0
0	0	0	0	0	0	0	0	0	0	0	0	0	0	0	0	0	0	0	0	0	0	0	0	0	0	0	0	0	0	0	0	0	0	0	0	0	0	0	0	0	0	0	0	0	0	0	0	0	0
0	0	0	0	0	0	0	0	0	0	2	0	0	0	1	1	0	0	0	0	0	0	1	0	0	0	0	1	0	0	0	0	0	1	1	2	0	0	0	0	0	0	1	0	0	0	0	0	0	0
1	2	0	4	1	3	1	6	3	3	1	8	7	4	5	0	0	1	4	3	2	10	4	5	6	2	3	6	2	1	7	6	3	0	0	1	0	0	0	1	2	3	0	2	1	0	0	1	2	0
0	0	0	0	0	0	0	0	0	0	0	0	0	0	0	0	0	0	0	0	0	0	0	0	1	0	0	0	1	1	0	1	0	1	0	1	0	0	0	0	0	0	0	0	0	0	0	0	0	0
1	0	0	0	0	0	0	2	1	4	1	5	0	5	5	0	0	1	3	3	3	1	4	0	0	0	0	1	0	1	1	0	1	0	0	0	2	2	0	0	2	0	1	0	0	2	3	0	0	1
0	0	0	0	0	0	0	4	0	0	0	0	2	1	1	0	0	0	0	2	1	0	1	0	0	1	2	0	0	0	0	0	2	0	0	0	0	0	0	0	0	0	1	0	1	0	0	0	0	0
7	5	2	13	2	6	4	13	5	22	3	14	14	8	29	3	0	5	4	4	6	3	14	9	9	2	8	17	3	13	50	4	5	2	5	0	4	3	1	16	1	3	3	2	5	0	2	0	11	1
1	0	0	1	0	3	0	0	0	0	1	5	2	1	1	0	0	0	0	0	1	1	0	0	1	2	2	2	4	4	2	1	1	1	3	0	0	0	0	1	0	0	3	0	0	0	0	0	0	0
0	0	0	0	0	0	0	0	0	0	0	1	0	0	0	0	0	0	0	0	0	0	0	0	0	0	2	0	1	0	0	0	0	1	0	0	0	1	0	0	0	0	0	0	0	0	0	0	0	0
0	1	0	4	0	14	5	8	8	8	4	5	0	16	7	2	0	0	2	0	14	3	4	0	1	11	14	6	6	0	0	7	1	0	5	0	2	53	550	1	3	1	0	1	2	0	0	0	0	0
0	0	0	0	0	0	0	0	1	0	0	1	0	0	0	0	0	0	0	0	0	0	0	0	0	0	0	0	0	0	0	0	0	1	0	0	0	0	0	0	0	0	0	0	0	0	0	0	0	0
2	0	0	2	0	1	0	0	1	2	0	1	2	0	5	0	0	0	3	0	2	1	2	1	1	1	1	3	0	1	2	1	3	1	1	0	0	0	0	3	1	0	0	1	1	0	1	0	3	1
0	0	0	0	0	0	1	0	0	0	0	0	0	0	0	0	0	0	0	0	0	0	0	0	0	0	0	0	0	0	0	0	0	0	0	0	0	0	0	0	0	0	2	0	0	0	0	0	0	0
0	1	0	0	2	1	2	4	10	3	2	6	5	4	14	1	0	0	4	2	2	1	3	4	3	17	19	22	8	2	2	9	9	10	2	5	0	0	0	7	2	0	0	1	2	1	0	0	5	0
1	1	1	1	0	4	1	5	7	6	5	6	6	3	5	1	3	0	3	3	5	3	4	6	9	1	17	11	0	3	3	3	8	10	1	6	3	7	0	2	4	1	1	1	0	1	0	1	12	0
0	0	0	0	0	0	1	0	1	2	1	0	0	0	2	0	0	0	0	0	0	0	0	0	0	1	3	2	2	0	0	0	0	4	0	0	0	0	0	2	0	1	0	0	0	0	0	1	0	0
2	3	2	4	4	2	5	3	1	14	11	4	7	2	6	1	0	1	4	1	5	6	4	2	1	2	3	4	2	1	2	1	5	3	3	2	1	1	0	5	2	5	3	3	2	1	0	0	5	0
0	0	1	10	2	0	1	0	4	18	7	1	4	3	0	3	0	0	1	1	1	3	5	3	1	5	0	5	1	1	9	1	2	2	1	6	1	1	0	10	3	0	3	0	2	0	0	0	3	1
8	4	6	9	13	5	3	12	13	20	8	11	19	17	16	4	3	1	7	1	15	3	11	5	1	27	19	43	9	3	9	3	12	7	8	3	1	1	1	20	8	10	2	1	7	0	0	3	7	1
1	2	0	4	0	0	0	7	2	2	2	1	0	2	2	0	1	0	2	0	4	1	5	0	3	1	0	2	1	0	0	2	1	1	0	0	0	0	0	1	0	0	1	0	1	0	0	1	1	0
1	0	0	4	0	2	0	1	1	3	1	2	4	2	1	1	0	0	0	1	1	0	0	1	0	0	6	3	3	0	4	2	1	1	1	1	0	1	0	0	0	1	0	0	0	0	0	0	1	0
0	0	0	0	0	1	0	0	0	0	0	0	0	1	1	0	0	0	0	0	1	1	0	0	0	4	3	6	0	0	0	0	3	0	1	0	0	0	0	0	0	0	0	0	1	0	0	0	0	0
0	0	0	0	0	0	0	0	0	0	0	0	0	0	0	0	0	1	1	0	0	0	0	0	1	0	0	3	0	0	1	0	1	0	0	0	0	0	0	0	0	0	0	0	2	0	0	0	0	0
0	0	0	0	0	1	0	1	1	0	0	1	0	1	5	0	0	0	0	0	1	1	1	0	1	3	5	1	0	0	0	0	2	1	0	0	0	1	0	2	0	0	0	0	7	0	0	1	0	0
0	0	0	0	0	0	0	0	0	0	0	0	0	0	0	0	0	0	0	0	0	0	0	0	0	0	0	0	1	0	0	0	1	0	0	0	0	0	0	0	0	0	0	0	0	0	0	0	0	0
3	2	4	4	1	2	3	8	2	4	2	5	8	7	5	1	3	1	7	1	7	5	5	4	2	4	3	3	5	3	11	0	1	2	2	5	3	4	0	2	2	2	6	2	3	1	1	6	10	2
0	0	0	0	0	0	1	0	0	0	0	0	1	1	0	0	0	0	0	0	0	0	1	0	0	1	0	1	0	0	0	0	0	0	0	0	0	0	0	1	0	0	0	0	0	0	0	0	0	0
1	0	0	2	0	0	0	1	0	0	0	1	0	1	1	0	1	0	1	0	1	1	0	0	0	2	1	3	0	2	1	3	1	0	1	0	0	1	1	0	0	0	0	0	1	0	0	0	0	0
0	0	0	0	0	0	0	0	0	0	0	1	0	1	0	0	0	0	0	0	0	1	2	0	1	0	0	1	0	0	0	1	1	0	0	0	0	0	0	0	0	0	0	1	0	0	1	0	1	0
0	0	0	0	0	0	0	0	0	0	1	0	0	0	0	0	0	0	0	0	0	0	0	0	0	0	0	0	0	0	0	0	1	0	0	0	0	0	0	0	0	0	0	0	0	0	0	0	0	0
0	0	0	1	0	1	0	0	0	0	0	0	0	0	1	1	0	0	0	1	0	0	0	0	0	1	0	3	0	0	0	0	0	1	0	0	0	1	0	0	0	0	0	0	0	0	0	0	0	0
1	0	0	0	0	0	0	0	1	0	0	0	0	0	0	0	0	0	0	0	0	0	0	0	0	1	1	3	0	0	0	0	0	0	0	0	0	0	0	0	0	0	0	0	1	0	0	0	0	0
0	0	0	0	0	0	0	0	0	0	0	0	0	0	0	0	0	0	1	0	0	0	0	0	0	0	0	0	0	0	0	0	0	0	0	0	0	0	0	0	0	0	0	0	0	0	0	0	0	0
1	0	0	2	1	0	0	1	0	0	0	0	0	0	0	0	2	0	0	0	0	0	0	0	0	0	0	1	0	0	1	0	0	0	0	0	0	0	0	0	0	0	0	0	0	0	0	1	0	0
1	1	0	0	0	1	1	2	0	0	1	0	1	2	1	0	0	0	0	3	1	1	2	0	0	0	1	1	2	0	4	1	0	0	1	0	0	0	0	0	1	0	0	1	0	0	0	0	0	0
0	1	0	0	0	0	0	0	0	0	0	0	0	0	0	0	0	0	0	0	0	0	0	0	0	0	0	0	0	0	0	0	0	0	0	0	0	0	0	0	0	0	0	0	0	0	0	0	0	0
0	0	0	0	0	0	0	0	0	0	0	1	0	0	1	0	0	0	0	0	0	0	0	0	0	0	0	0	0	0	0	1	0	0	0	0	0	0	0	0	0	0	0	0	0	0	0	0	0	0
1	0	0	0	0	0	0	0	0	0	0	3	1	1	1	0	1	0	0	0	1	0	0	0	0	2	0	2	1	0	0	0	1	0	1	0	0	0	0	0	1	0	0	0	0	0	0	0	1	2
0	0	0	0	0	0	0	0	0	0	0	0	0	0	0	0	0	0	0	0	0	0	0	0	0	0	0	0	0	0	0	0	0	0	0	0	0	0	0	0	0	0	0	0	0	0	0	0	0	0
0	0	0	0	0	0	0	0	0	0	0	1	0	0	0	0	0	0	0	0	0	0	0	0	0	0	0	1	2	0	0	0	0	0	0	0	0	0	0	0	0	0	0	0	0	0	0	0	0	0
0	0	0	0	0	0	0	0	2	1	0	0	0	2	1	0	0	0	0	1	1	0	0	0	0	0	0	1	0	0	0	0	0	0	0	0	0	0	0	0	1	1	0	0	0	0	0	0	2	0
0	0	0	0	0	0	0	0	0	0	0	0	0	0	1	0	0	0	0	0	1	0	1	0	0	1	0	1	0	0	1	2	0	0	0	0	0	2	0	0	1	18	0	0	0	0	0	0	0	0
0	0	0	0	0	0	0	0	0	0	0	0	0	0	0	0	0	0	0	0	0	0	0	0	0	0	0	0	0	0	0	0	0	0	0	0	0	0	0	0	0	0	0	0	1	0	0	0	0	0
10179	5695	7041	9192	5896	2720	3604	3883	1888	3049	2085	2576	5286	4867	6787	2175	4597	2172	11483	9634	4607	3521	2845	2389	8557	7092	4497	10507	8847	13120	3176	6597	9158	7944	3840	4703	3618	9629	2782	1653	9510	4663	3671	3837	4246	11074	16788	19661	4754	28304
5601	8182	862	940	64	659	1404	4700	521	1934	937	1246	4303	1970	1755	1288	154	701	490	315	378	591	1253	404	1187	2660	731	849	1209	3842	5745	1268	703	1407	955	979	1371	4494	11114	429	444	249	189	3973	1022	4926	7165	4431	4618	9321
1	1	4	3	2	0	2	6	3	2	0	0	0	1	0	1	0	0	4	2	0	1	2	3	0	0	0	0	0	12	3	0	0	2	0	1	2	1	1	1	1	0	1	29	4	72	26	56	3	0
1	5	0	1	3	1	0	1	2	0	0	0	0	0	2	0	1	0	1	0	2	0	0	0	5	7	4	3	0	1	0	1	0	0	2	0	0	1	8	0	3	5	0	15	10	68	17	56	2	1
0	0	0	0	1	1	0	1	0	1	1	1	2	1	2	3	0	2	1	1	1	1	1	0	0	1	2	0	0	0	0	0	0	0	0	1	0	2	0	1	0	3	0	0	0	7	13	7	0	13
3	7	17	6	5	0	1	1	2	18	5	5	3	4	5	6	1	3	2	0	6	4	10	2	0	2	3	10	2	0	4	3	4	4	2	3	13	20	0	10	1	3	2	2	5	159	100	364	3	152
0	0	0	1	1	0	0	1	0	2	0	0	0	1	1	1	0	0	3	1	0	2	0	0	1	1	0	2	0	0	0	0	1	1	0	1	0	0	0	0	0	0	0	0	0	0	0	0	1	0
69	23	33	50	28	5	16	9	27	99	35	19	52	25	22	5	10	13	25	10	8	12	24	24	11	2	14	17	7	2	14	4	2	19	8	12	3	11	9	24	8	7	7	11	17	211	160	163	37	53
14	36	56	29	28	12	20	11	14	42	14	9	33	18	25	6	9	8	15	13	33	17	13	11	10	8	21	12	14	16	9	8	7	16	5	11	5	19	9	24	13	7	8	10	18	12	24	23	8	28
4	3	2	4	1	5	2	4	1	6	3	7	8	3	5	1	0	4	2	5	6	5	5	6	4	3	3	4	2	0	1	2	1	1	1	1	2	3	0	0	0	1	6	61	3	192	70	266	3	11
0	0	2	0	0	0	0	1	0	1	0	0	1	0	2	0	0	0	0	0	2	0	0	0	0	1	1	1	1	0	0	0	0	0	2	0	0	0	0	0	0	0	0	38	0	15	103	59	2	1
0	0	0	0	0	0	0	0	0	0	1	0	0	0	0	0	0	0	0	0	0	0	0	0	0	0	0	0	0	0	0	0	0	0	0	0	0	0	0	1	0	0	0	5	0	0	2	0	0	0
0	0	0	0	0	0	0	0	0	0	0	0	0	0	0	1	0	0	0	0	0	0	0	0	0	0	0	1	0	0	0	0	0	0	0	0	0	0	0	0	0	0	0	0	0	0	0	0	0	0
0	0	0	1	0	0	0	0	0	0	1	0	0	0	1	0	0	0	0	0	0	0	0	0	0	1	0	2	0	0	0	1	0	0	0	0	0	0	0	0	0	0	1	0	0	0	0	0	0	0
0	0	0	0	0	0	0	0	0	0	0	0	0	0	0	0	0	0	0	0	0	0	0	0	0	0	0	0	0	0	0	0	0	0	0	0	0	0	0	0	0	0	0	0	0	0	0	0	0	0
0	0	0	1	0	1	0	0	0	0	0	0	1	0	0	0	0	0	0	0	0	0	0	0	0	0	0	1	0	0	0	0	1	0	0	0	1	0	0	0	0	0	0	0	0	0	0	0	1	0
0	1	0	0	0	1	0	0	0	0	0	0	0	0	0	0	0	0	0	0	0	0	0	0	0	0	0	0	0	0	0	0	0	0	0	0	0	0	0	1	0	0	0	0	0	0	0	0	0	0
0	0	0	0	0	0	0	0	0	0	0	0	1	0	1	0	0	0	0	0	0	0	0	0	0	0	0	1	0	0	0	0	1	0	0	0	0	0	0	0	0	0	0	0	0	0	0	0	0	0
0	0	0	0	0	0	0	0	0	0	0	0	0	0	0	0	0	0	0	0	0	0	0	0	0	0	0	1	0	0	0	0	0	0	0	0	0	0	0	0	0	0	0	0	0	0	0	0	0	0
54	143	0	1	1	3	2	1	1	1	0	3	1	5	2	1	1	0	1	1	1	1	1	0	2	4	0	9	1	0	29	0	2	1	1	2	155	128	95	29	0	1	0	13	1	545	731	485	3	134
0	1	0	0	0	0	0	0	0	0	0	0	0	0	0	0	0	0	0	0	0	0	0	0	0	0	0	0	0	0	0	0	0	0	0	0	0	0	0	1	0	0	0	0	0	0	1	1	0	0
0	0	0	0	0	0	0	1	0	0	0	0	0	0	0	0	0	0	0	0	0	0	1	0	0	0	0	0	0	0	0	0	0	0	1	0	0	2	0	0	0	0	0	0	0	0	0	0	0	1
11	19	26	29	20	10	23	3	29	72	36	23	58	26	44	13	10	3	18	9	23	19	33	23	1	16	25	24	9	6	4	9	4	18	4	14	59	9	0	52	9	17	8	7	16	0	5	1	19	25
653	28	1	8	0	8	25	31	7	200	52	101	69	91	157	63	5	2	25	14	18	60	49	15	9	36	23	38	5	5	16	11	70	50	5	6	1097	1443	54	246	12	2	2	42	13	648	1612	4909	367	12007
3	2	0	5	0	1	6	1	1	2	3	2	5	2	3	0	0	1	1	2	3	2	2	2	0	0	2	4	1	1	0	5	1	1	1	0	10	36	4	1	0	0	0	0	1	12	23	15	1	11
3	0	0	0	2	0	0	0	0	4	0	0	1	2	1	1	0	1	0	0	1	0	1	0	1	1	2	2	1	0	1	0	1	2	2	1	0	0	2	2	0	1	0	1	2	1	0	3	1	4
1	0	1	0	0	1	1	0	1	7	1	1	3	2	3	1	1	1	0	1	1	0	1	2	1	0	1	2	1	1	1	1	1	0	1	0	0	0	0	0	2	2	0	0	0	0	0	1	1	1
1	0	0	0	0	0	1	0	1	0	0	1	0	1	0	0	0	0	0	1	1	1	0	0	1	3	1	2	0	0	1	1	1	1	4	0	0	0	0	0	0	0	0	0	2	0	0	0	1	19
0	1	0	0	0	0	0	0	0	1	0	2	0	0	0	0	0	0	0	1	1	0	0	1	0	0	0	0	0	1	3	0	0	1	2	0	0	0	0	0	0	1	0	0	0	0	0	1	0	0
0	3	0	1	2	1	0	6	0	6	0	2	2	7	3	3	0	1	2	0	4	3	3	0	1	0	3	2	4	2	5	0	0	1	0	0	0	2	5	2	0	0	0	1	1	0	0	0	0	0
0	0	0	0	0	0	0	0	0	0	0	0	0	0	0	0	0	0	0	0	0	1	0	0	0	0	0	0	0	0	0	0	0	0	0	0	0	0	0	0	0	0	0	0	0	0	0	0	0	0
0	0	0	0	0	0	0	0	0	1	0	0	0	0	0	0	0	0	0	0	0	0	0	0	0	0	0	1	0	0	1	0	9	0	0	0	29	2	0	0	0	2	0	0	0	13	41	876	0	4
4707	6	1	7	0	169	55	136	32	7	2	193	211	132	3981	32	2	1	22	4	59	65	25	18	85	7021	7040	24117	25232	183	43	6730	18802	82	7696	24	28159	9176	1656	1326	119	14	14	23	3387	3293	11436	36177	67	25973
0	0	0	1	0	0	1	1	0	2	0	1	0	2	2	1	0	0	0	0	0	0	0	3	2	0	1	0	0	0	0	0	2	0	0	0	1	1	0	1	0	1	0	0	0	0	0	1	2	0
1403	451	2326	475	382	403	670	313	442	2297	1409	1409	2739	1428	1646	816	457	213	435	868	921	496	1185	593	396	1765	955	1594	325	619	1421	1205	1471	438	387	386	2367	1363	491	479	374	465	293	422	1287	105	137	113	890	1063
5	86	59	12	1	2	26	24	5	88	65	25	19	4	35	20	38	58	9	12	13	29	39	9	2	5	3	6	1	5	20	4	6	3	0	4	4	14	9	16	6	2	1	10	2	24	13	7	24	16
0	0	0	0	0	0	0	0	0	0	0	0	0	0	0	0	0	0	0	0	0	0	0	0	0	1	0	0	0	0	0	0	0	0	0	0	0	0	1	1	0	0	0	0	0	0	0	0	0	0
100	57	120	108	9	23	535	111	185	292	275	269	491	303	177	266	230	152	826	650	855	603	269	369	79	64	116	39	28	21	75	41	31	45	25	20	149	201	312	84	293	103	93	59	18	37	11	13	113	169
5	3	1	1	1	1	3	2	2	0	6	1	0	1	1	3	4	0	2	4	3	2	1	0	0	0	0	1	0	1	2	2	4	0	0	0	4	4	13	3	0	1	0	2	3	71	3	29	0	8
25	37	32	11	17	1	32	20	16	51	55	27	41	26	19	23	21	35	54	47	37	49	30	30	7	6	14	3	0	8	33	9	4	8	10	5	24	51	24	23	25	8	7	24	16	63	9	24	13	12
0	0	4	2	0	0	0	0	2	0	1	0	0	3	2	2	0	0	1	2	1	0	2	0	0	0	0	0	0	4	1	0	0	3	0	0	1	0	0	0	1	0	0	0	0	0	0	1	0	2
3	7	0	0	0	0	1	7	0	0	0	0	1	0	0	2	0	0	0	0	0	0	0	1	0	0	0	0	0	0	1	0	0	0	0	1	0	0	0	0	0	0	0	2	0	1	0	0	0	0
913	1617	195	1024	788	371	251	476	222	3240	2354	746	1493	2605	687	564	447	599	984	1971	753	319	1190	669	263	841	306	624	68	564	806	310	190	555	67	630	901	1746	1084	1521	199	834	327	374	207	345	354	214	1610	408
6435	3025	5250	3803	1415	1737	11259	3504	5791	14910	14865	8948	13672	12542	9684	7399	7540	4889	14812	12809	16639	11906	8923	14188	2832	6811	6111	3247	1742	1384	2958	3825	3138	7940	1946	3249	10720	17683	18065	20145	10425	6578	4514	2552	1228	1833	1045	1232	4417	8979
9468	5941	5751	7365	4582	4310	18102	4696	10294	17071	13534	13170	21162	23402	18682	12803	8779	6634	29020	27873	28285	16913	14373	22467	6924	8933	11997	8431	4472	3947	6177	8467	2765	10623	4269	5390	10784	23275	17571	25475	14948	10051	7911	5191	5295	1925	1738	1119	10236	8108
7	15	14	2	13	2	16	62	18	20	19	9	20	9	18	9	8	16	28	17	34	27	8	38	9	13	6	13	2	2	11	5	8	2	2	2	12	30	9	6	4	5	16	2	4	16	0	2	19	7
0	0	0	0	0	0	1	0	0	0	0	0	0	0	0	0	0	1	0	0	0	0	0	0	0	0	0	2	0	0	0	0	0	0	0	0	0	0	0	0	0	0	0	0	0	0	0	0	0	0
5	15	13	18	3	4	32	15	16	25	23	24	50	41	15	15	6	22	92	138	64	51	45	24	11	3	6	4	2	2	9	9	1	8	5	7	16	15	12	26	22	4	4	2	3	12	5	3	10	23
0	0	0	0	0	1	0	0	0	1	0	2	1	1	0	0	3	1	1	0	0	0	0	0	0	0	0	1	0	0	1	1	0	0	0	0	3	1	0	1	0	0	0	0	0	0	0	0	0	1
0	0	0	0	0	0	0	1	0	0	0	0	0	0	0	0	0	0	0	0	0	0	0	0	0	0	0	0	0	0	0	0	0	0	0	0	0	0	0	0	0	0	0	0	0	0	0	0	0	0
5	0	0	2	0	3	0	0	0	0	0	3	4	0	121	0	0	0	9	0	1	20	0	1	8	230	19	155	2	1	0	13	127	0	4	0	15	82	20	2	1	0	1	0	1	5	8	11	3	114
1056	91	213	461	667	411	966	220	692	897	492	784	1278	1500	1744	573	314	178	751	1453	1441	427	550	668	480	1327	1217	1004	213	346	333	568	248	532	396	321	350	592	1310	247	488	261	305	239	389	12	38	9	257	975
3	3	1	2	66	6	4	0	7	15	3	6	5	12	15	8	5	0	7	13	11	14	6	12	14	16	10	9	3	10	11	5	2	4	7	5	210	421	2660	37	5	4	8	2	7	29	31	5	2	908
381	120	97	188	104	103	93	53	87	168	173	180	154	188	186	70	111	25	131	121	142	84	114	160	65	101	90	187	101	84	112	81	88	125	84	84	2062	4639	129	181	69	57	65	55	65	856	961	1055	91	1427
76552	74054	16963	30987	9819	30551	28138	48355	17170	42248	29147	40785	64219	75338	45543	27551	18616	16673	30957	24895	21635	32611	39146	27477	21663	26797	18959	29612	32562	15931	50620	43387	23449	33424	19506	29103	30831	92917	50754	45611	9575	16531	14702	38287	18605	44117	50003	34106	55483	86708
7	1	0	0	0	0	2	4	2	10	5	6	4	15	5	2	0	0	1	0	0	1	7	3	0	9	2	17	2	0	1	14	3	1	1	1	0	10	2	3	0	0	1	0	1	7	4	8	1	4
0	1	3	0	0	0	1	3	3	1	2	0	0	0	2	0	0	2	0	0	0	0	0	1	0	0	1	1	0	0	1	0	0	0	0	0	6	0	0	1	0	4	1	1	1	197	97	1547	16	149
968	285	57	529	508	112	531	234	738	1457	657	1000	573	769	1306	730	444	519	3052	817	2019	2924	1567	1011	373	1333	921	748	261	662	261	341	789	334	724	2586	348	980	391	449	1586	330	202	441	2260	234	363	465	805	2021
1	0	0	0	0	0	0	0	0	1	2	0	0	1	0	1	0	0	1	0	0	2	0	0	1	4	0	0	0	0	0	0	1	3	0	0	1	0	0	1	0	1	3	0	0	1	0	0	0	0
998	1893	690	2575	137	909	2611	1734	2332	3734	1172	2045	3954	6570	2663	934	249	582	1397	1778	2136	1602	4037	3988	2193	2675	1801	1504	1355	535	1495	1576	1379	2088	711	1676	378	1056	232	1027	590	589	303	802	1254	1112	1442	1118	958	672
44	353	161	26	10	7	10	32	19	93	43	42	26	35	26	14	18	22	14	21	18	14	14	13	14	4	6	20	15	2	31	9	5	20	15	25	32	42	25	12	7	5	3	14	92	266	1399	244	35	672
0	0	0	1	1	0	0	0	0	2	0	0	0	2	1	0	0	0	1	0	0	0	1	0	0	0	1	0	0	0	0	0	0	1	0	0	0	0	0	0	0	0	0	0	0	0	1	1	0	0
43	36	1	35	0	11	3	8	46	6	3	21	21	20	109	15	11	0	11	12	42	41	9	96	6	62	31	42	64	1	4	17	32	18	20	13	1	11	9	13	0	7	3	0	3	11	7	8	56	50
11	24	0	2	0	1	0	0	2	0	0	0	3	2	4	2	1	0	1	0	1	1	2	8	1	1	0	6	0	0	0	0	1	2	0	0	0	4	1	0	0	0	0	0	1	2	3	4	2	16
3275	5165	888	1758	383	484	577	822	708	1113	730	929	1857	1480	1672	750	526	410	843	584	791	739	1096	1153	790	1278	1387	1889	1890	278	1041	1213	1258	857	1094	882	1305	3949	1371	845	214	434	144	950	361	3380	3386	2759	1659	5088
3353	2182	513	1155	59	396	505	1200	404	3840	635	1270	5217	5870	1078	941	185	287	604	645	1125	332	1551	967	314	532	379	534	882	211	966	1134	569	2097	387	1331	2014	3621	7346	1016	264	318	96	488	553	4526	2334	1958	4733	8253
192	348	679	473	156	221	587	114	753	649	318	367	606	842	516	279	148	68	182	149	341	231	463	11778	1006	1719	653	493	531	160	463	2343	141	1048	398	442	995	2046	1082	419	266	270	149	1302	403	177	514	2495	466	871
35	59	20	20	1	62	26	21	27	56	10	31	133	116	63	32	21	5	14	23	148	38	68	273	59	158	32	62	17	26	38	42	15	15	3	18	45	71	77	39	10	23	5	7	12	14	24	31	67	139
1	4	6	6	0	7	8	2	3	1	2	3	13	19	12	7	3	0	3	5	14	2	24	8	2	4	14	6	1	5	7	4	3	1	1	3	1	2	2	0	0	0	0	1	6	4	3	1	4	17
0	0	0	2	0	0	5	1	3	5	1	0	6	2	0	1	0	0	1	0	3	3	5	5	3	6	5	0	2	0	1	3	2	0	2	0	0	0	0	1	0	0	0	0	1	2	2	0	3	0
44	70	52	111	55	127	136	31	91	73	43	60	98	155	94	37	20	22	44	36	47	32	96	153	100	130	115	44	71	58	82	77	20	151	25	105	6	18	109	18	42	70	95	12	24	36	22	55	37	89
76	142	269	498	113	134	347	89	179	539	217	223	427	425	316	177	119	82	139	120	244	149	664	6192	909	458	343	192	245	84	321	1309	98	450	123	198	177	407	326	219	142	119	56	95	86	22	19	165	164	185
27977	29013	24033	74745	56099	63949	66134	25114	59991	77272	34701	66148	97838	163791	94268	35897	24220	10350	30582	35766	95046	41120	74056	92142	66744	106251	84802	73214	71616	29656	28264	84595	23483	75763	46448	56497	3696	10082	14828	23673	23477	29454	19881	12107	24896	5663	6513	5331	37513	27204
2209	3691	2680	4589	1737	1494	7854	1689	9015	5961	2377	36280	9920	12054	4493	9536	2025	636	2568	1914	4313	2375	11804	34675	9895	9075	6336	3852	7230	1002	2456	15387	1744	10324	3594	2221	3123	5007	3862	4268	1258	1373	520	909	1501	909	1219	7364	2122	4468
15	103	23	125	16	20	397	46	595	105	23	129	199	404	79	273	33	9	99	49	71	47	114	169	261	293	302	188	449	37	55	412	52	567	162	37	55	50	78	151	7	34	15	14	60	15	28	38	19	47
264	1022	341	638	102	255	715	214	1453	654	349	744	833	1222	452	811	373	81	325	275	575	246	754	3654	1337	1721	717	573	967	131	263	1985	381	1233	443	306	548	1187	1508	811	240	313	69	183	178	258	308	1765	588	898
9677	22399	1528	11245	448	1767	3528	3991	892	30924	6672	3538	7202	2292	1660	1270	9074	5387	2236	1935	421	10055	3251	2285	2035	127	95	100	199	264	6607	1147	219	2601	665	4076	2008	3553	3916	2279	232	1917	378	9888	2702	15004	16399	14770	6430	14888
1	4	0	2	0	1	0	0	1	0	1	0	0	1	0	0	1	0	0	0	0	1	0	1	0	0	1	40	1	0	0	0	15	1	0	0	7	1	1	0	0	0	0	0	0	2	3	1	0	1
1571	4983	5230	6164	2872	3163	5061	1472	4008	5188	2793	8468	7818	9909	4112	3486	4311	581	2254	2867	6649	1845	5543	17091	4716	6973	4756	4818	6508	1414	1494	7836	1413	6616	2917	2257	971	3106	3691	2480	1596	1413	1226	743	1100	484	469	1437	2048	3917
1099	3419	133	8	2	8	121	817	19	258	205	156	430	22	51	114	3	28	36	19	18	110	11	12	331	33	3	60	13	125	3940	25	27	50	63	46	1118	1949	358	801	59	113	18	931	998	10394	2103	6316	605	2299
986	190	3	0	0	0	1	1	0	9	3	1	20	3	1	1	12	9	7	0	0	7	0	3	0	0	0	0	0	1	2	1	4	5	0	16	284	712	551	75	1	17	0	72	2	475	613	493	24	1208
0	0	0	0	0	0	0	0	0	0	0	0	1	0	2	0	0	0	0	0	0	0	0	0	0	1	0	0	0	0	0	0	0	0	0	0	0	0	0	0	0	0	0	0	0	0	0	0	0	0
0	0	0	0	0	0	0	0	0	0	0	0	0	1	0	0	0	0	0	0	0	0	0	1	1	0	1	0	0	0	0	0	0	0	0	0	0	0	0	1	0	0	0	0	0	0	0	0	0	0
0	1	0	0	0	0	0	0	0	0	0	0	0	2	0	0	0	0	0	0	1	0	0	0	0	1	0	1	0	0	1	0	0	0	0	0	0	0	0	0	0	1	0	0	0	0	0	0	0	0
0	1	0	2	0	0	0	0	0	0	0	0	0	3	1	1	0	0	1	0	0	1	1	1	0	1	2	0	0	0	0	1	1	1	0	0	0	0	0	0	2	0	0	0	2	0	0	0	1	0
7	0	4	6	1	9	2	5	17	58	9	22	22	15	19	6	0	1	3	1	24	3	12	8	18	9	5	29	0	6	8	4	6	7	2	9	0	1	0	37	9	13	3	3	1	0	1	0	3	0
0	0	0	0	0	0	0	0	0	0	0	0	0	0	0	0	0	0	0	0	0	0	0	0	0	1	0	0	0	0	0	0	0	0	0	0	0	0	0	0	0	0	0	0	0	0	0	0	0	0
9	1	2	0	2	1	4	2	3	3	0	4	0	1	3	0	0	0	1	0	2	0	2	1	0	1	2	0	0	3	1	0	2	0	2	0	0	1	0	1	0	1	0	2	0	0	3	4	0	0
520	7	7	27	5	36	22	35	44	44	14	127	110	106	313	34	7	7	44	30	140	73	77	29	45	131	49	1242	51	17	13	40	91	32	50	12	815	70	11	33	9	7	21	16	365	1488	1659	830	6	878
6	39	18	28	17	7	6	17	35	12	10	55	20	72	27	7	5	4	16	8	32	146	108	253	24	11	17	38	16	5	13	14	11	23	12	2	10	7	0	24	2	4	2	2	510	3	6	31	15	5
1	0	0	0	0	0	0	0	0	0	0	0	0	0	0	0	0	0	0	0	0	1	0	0	0	0	1	2	0	0	0	1	0	0	0	0	1	0	0	0	0	0	0	0	1	0	0	0	0	0
0	0	0	0	0	0	0	0	1	0	0	0	0	0	0	0	0	0	0	0	2	0	0	0	0	1	2	0	0	0	0	0	0	0	0	0	0	0	1	0	0	0	0	1	0	0	0	0	1	0
0	0	1	2	1	4	2	1	4	5	2	1	2	2	5	0	1	1	2	0	4	8	12	7	1	2	2	11	2	1	0	1	2	3	2	1	0	0	2	4	0	0	0	0	1	0	0	0	2	0
0	0	0	1	0	0	0	0	0	3	0	0	0	0	0	0	0	0	0	0	0	0	1	0	0	0	0	2	0	0	1	0	0	0	0	0	0	0	0	3	0	0	0	0	1	0	0	1	0	0
0	0	0	0	0	0	0	0	0	0	0	0	0	0	0	0	0	0	0	0	0	0	0	0	0	0	0	0	0	0	0	0	0	0	0	0	0	0	0	0	0	0	0	0	0	0	0	0	0	2
1	0	1	0	0	0	0	0	0	1	0	0	0	0	1	0	0	0	0	0	0	1	0	0	0	0	0	1	0	0	0	0	0	2	0	2	0	0	0	0	0	0	0	0	0	0	0	2	0	1
12	5	3	15	1	4	3	9	5	21	16	160	333	9	15	2	2	4	6	3	88	1460	260	84	6	6	5	19	1	2	4	1	5	3	5	1	38	14	2	64	3	1	4	1	2	0	3	4	8	5
232	133	19	25	1	62	31	99	25	90	86	42	30	39	33	35	47	51	120	67	29	179	59	28	60	26	133	48	32	118	224	65	82	97	23	122	52	79	81	49	99	87	53	153	169	30	76	58	199	146
17	24	1	1	7	1	10	3	13	85	28	37	17	50	45	18	3	2	104	46	19	25	26	35	14	55	119	42	11	15	42	23	33	27	11	38	58	74	23	58	72	60	6	41	46	12	13	16	61	66
0	0	0	0	0	0	1	0	3	0	0	2	0	0	0	2	0	0	0	0	2	0	1	0	0	1	0	4	1	0	3	0	0	2	1	6	0	0	0	2	0	0	0	0	8	1	2	0	1	0
0	1	0	5	0	3	0	0	0	0	0	2	4	0	0	2	0	0	0	0	7	0	0	0	0	1	0	0	0	1	0	0	0	0	0	0	8	4	0	0	1	2	0	11	1	19	29	50	8	21
0	0	0	0	0	0	0	0	1	0	0	0	0	0	0	0	0	0	0	1	0	0	0	0	0	6	1	3	0	0	0	0	2	0	2	1	0	0	0	0	0	0	0	0	11	0	0	0	0	0
12	14	1	8	0	2	1	0	1	31	6	28	5	10	9	3	1	1	21	2	7	19	3	6	4	35	21	46	17	25	6	14	15	27	3	49	15	32	14	32	21	48	8	7	23	20	46	46	13	41
25	10	0	11	0	1	3	0	6	40	1	29	9	16	12	9	0	3	18	4	15	14	9	14	12	27	37	45	10	23	14	14	22	40	7	79	39	45	4	41	34	40	10	6	18	9	26	34	60	63
179	4	0	2	0	0	1	32	13	20	3	34	29	29	17	7	0	1	1	2	8	15	18	1	3	9	12	12	12	2	19	26	6	30	32	18	12	36	20	35	9	1	19	6	51	53	31	139	367	675
1	0	0	0	0	0	0	0	1	0	0	0	0	0	0	0	0	0	0	0	0	0	0	0	0	0	0	0	0	0	0	0	0	0	0	0	0	0	0	0	0	0	0	0	0	6	1	12	2	22
2	0	0	0	0	1	1	0	0	3	1	1	2	5	3	0	0	0	0	0	1	6	0	0	0	2	3	4	0	0	0	0	0	0	0	0	3	4	0	4	0	0	4	1	6	2	3	9	20	4
0	0	0	0	0	0	0	0	0	0	0	0	0	0	0	0	0	0	0	0	0	0	0	0	0	0	0	0	0	0	0	0	0	0	0	0	1	0	0	0	0	0	0	0	0	0	0	0	0	0
0	0	0	0	0	0	0	0	0	0	0	0	0	0	0	1	0	0	0	0	0	0	0	0	0	0	0	0	0	0	0	0	0	0	0	0	0	1	0	0	0	0	0	0	1	1	4	0	0	0
1	1	0	0	0	0	0	0	0	0	0	0	0	0	1	0	0	0	0	0	1	1	0	0	0	0	0	1	0	0	0	0	0	0	0	0	2	2	0	0	0	0	0	0	0	13	11	5	0	3
2	0	0	1	0	2	0	2	0	2	0	1	1	0	2	0	0	0	1	0	3	1	3	2	0	0	0	9	2	8	5	1	1	2	2	2	0	3	1	3	2	0	2	1	16	1	7	2	0	5
63	29	4	6	0	10	36	35	95	5	15	51	38	19	75	12	0	3	21	22	15	44	70	13	18	18	19	27	9	35	48	13	26	15	14	21	30	45	38	20	41	15	34	34	31	28	78	41	26	101
0	0	0	0	0	0	0	0	2	0	0	0	1	0	0	0	0	1	0	1	0	0	2	0	1	0	0	0	0	1	2	0	1	0	0	0	1	1	0	0	0	0	0	0	1	0	1	0	0	0
21	0	0	0	0	0	3	5	15	5	2	28	0	9	5	1	0	0	0	0	0	12	1	0	2	17	23	41	4	9	10	5	19	70	11	32	12	37	56	44	93	10	13	14	44	41	27	19	11	78
407	125	123	205	11	434	313	383	705	468	252	851	751	824	883	465	21	79	346	285	1062	724	433	333	599	905	950	1506	475	1016	549	540	593	679	516	530	221	451	151	575	1250	1004	532	356	592	313	338	204	975	536
7	5	0	0	0	2	1	5	5	4	2	7	3	11	6	7	1	0	5	0	4	3	4	1	3	22	15	14	6	12	4	3	12	11	1	6	9	17	25	7	14	16	10	8	8	13	23	11	17	29
52	85	0	36	0	24	34	9	62	100	44	81	24	70	26	23	3	6	33	104	114	105	50	15	24	46	57	86	21	20	73	15	53	39	13	72	99	69	141	87	23	16	47	75	116	39	110	43	125	117
9	4	0	0	0	2	1	14	10	12	1	14	7	32	23	14	0	0	0	1	51	28	14	2	2	6	4	41	12	32	28	7	3	33	7	10	38	38	27	4	5	1	13	4	11	56	62	89	0	134
0	0	0	0	0	0	0	0	0	0	0	0	0	0	0	3	0	0	0	0	0	0	0	0	0	0	0	1	0	0	0	0	0	0	0	0	3	0	1	1	0	0	0	0	0	2	0	1	6	0
5	5	1	13	0	6	13	9	36	19	13	90	37	31	20	15	3	5	43	16	86	48	11	9	2	17	19	13	2	6	7	6	3	57	5	61	49	87	8	44	30	20	118	31	30	11	13	23	5	48
0	0	0	0	0	0	0	0	0	0	0	0	0	0	2	0	0	0	0	0	0	0	0	0	0	0	0	12	0	0	0	1	1	0	2	0	5	1	0	0	0	0	0	0	15	10	1	0	0	9
0	0	0	0	0	0	0	0	0	0	0	0	0	0	0	0	0	0	0	0	0	0	0	0	0	0	0	0	0	0	0	0	0	0	0	0	0	0	0	0	0	0	0	0	1	0	0	0	0	0
7	1	0	0	0	0	0	0	1	1	1	0	0	0	0	0	0	0	0	1	3	0	0	0	0	0	0	1	0	0	0	1	0	1	0	0	4	3	10	1	0	0	0	1	9	2	12	22	14	23
0	0	0	0	0	0	1	0	0	0	0	0	0	2	1	1	0	0	1	1	0	2	0	0	0	0	0	0	1	1	0	1	0	1	0	0	0	0	0	0	0	1	0	0	0	0	0	0	0	0
235	66	59	22	1	29	16	34	37	51	13	86	62	49	88	54	6	0	47	14	91	55	19	18	48	253	153	77	46	62	53	93	68	60	32	36	8	83	93	60	13	58	33	49	38	40	36	81	171	176
2	1	0	0	0	1	3	4	1	0	0	0	0	1	1	0	0	0	1	0	0	1	1	0	0	2	2	1	0	5	3	6	0	4	1	2	0	4	4	5	0	3	0	1	3	8	5	2	6	6
0	0	0	0	0	0	0	0	0	0	0	0	0	0	0	0	0	0	0	0	0	0	0	0	0	0	0	0	0	0	0	0	0	0	0	0	0	0	0	0	0	0	0	0	0	1	0	0	0	0
0	1	0	2	0	0	0	0	0	1	1	1	2	0	0	0	0	0	0	1	0	2	0	0	0	0	0	2	1	1	0	0	1	1	0	1	0	3	1	1	0	3	0	0	0	0	3	3	3	2
4	0	0	2	0	4	3	0	3	1	2	6	3	3	1	1	3	0	1	3	4	3	1	1	8	4	11	2	3	2	2	5	9	4	1	5	0	1	0	4	2	4	3	0	1	0	0	3	5	5
0	0	0	0	0	0	0	0	0	0	0	0	0	0	0	0	0	0	0	0	0	0	0	0	1	0	0	0	0	0	0	0	0	0	0	0	0	0	0	0	0	0	0	0	0	1	2	0	0	0
0	0	0	0	0	0	0	0	0	0	0	0	0	0	0	0	0	0	0	0	0	0	0	0	0	0	0	0	0	0	0	0	0	0	0	0	0	0	0	0	0	0	0	0	0	6	5	4	0	2
52	12	25	110	6	85	51	9	57	38	62	66	42	60	58	42	10	5	59	41	125	82	64	12	57	124	102	129	50	82	37	88	136	87	28	98	4	13	20	82	35	59	52	41	40	3	6	8	94	79
0	0	0	0	0	0	0	0	0	0	0	0	0	0	0	0	0	0	0	0	0	0	0	0	0	0	0	0	0	0	0	0	0	0	0	0	0	0	0	0	0	0	0	0	0	0	1	2	0	0
5	0	0	4	0	1	3	0	0	1	0	4	2	0	0	0	0	0	2	3	6	10	8	2	2	1	1	5	6	4	1	15	1	7	3	2	0	0	0	5	1	3	3	0	2	4	3	5	4	3
0	0	1	4	0	4	1	0	0	0	0	1	0	2	1	0	1	0	0	3	2	2	5	0	0	1	2	1	4	3	0	2	1	1	3	6	0	0	0	2	0	1	0	2	1	2	1	3	1	0
255	62	124	56	18	129	46	48	64	31	21	133	106	142	173	67	6	6	72	34	265	118	43	17	58	231	97	327	235	113	82	165	125	146	80	116	33	46	46	81	35	50	32	50	143	82	81	119	187	253
1	0	0	5	0	4	4	0	3	1	1	6	9	1	5	4	1	0	2	1	8	4	1	0	4	4	6	6	5	6	1	10	7	9	2	3	1	1	0	2	3	2	0	4	1	0	1	4	5	18
0	0	0	0	0	0	0	0	0	2	2	0	0	1	1	0	0	0	0	0	0	1	0	0	0	0	1	0	0	0	0	4	0	1	0	1	0	1	3	0	1	2	0	0	0	0	0	0	6	1
8	143	0	0	0	0	1	0	0	1	0	3	2	0	0	0	0	0	0	0	1	39	6	56	0	1	1	1	0	0	0	0	0	0	0	0	4	3	0	66	0	0	0	1	0	11	10	15	0	41
137	11	10	39	0	12	6	25	4	32	13	30	101	20	31	21	8	2	31	19	38	50	69	23	18	39	36	94	54	30	32	86	66	55	12	83	26	28	61	71	20	56	5	23	34	74	143	151	155	148
743	368	36	229	56	202	171	182	139	197	299	280	308	334	261	140	33	32	238	160	464	376	210	117	515	407	367	727	413	571	375	489	195	494	242	515	52	161	286	343	278	380	423	392	426	326	520	493	737	602
0	0	0	0	0	0	0	0	0	0	0	0	0	1	0	0	0	0	0	0	0	0	1	0	0	1	0	0	0	0	0	1	0	0	0	0	0	0	0	0	0	0	0	1	0	0	0	0	0	0
0	0	0	0	0	0	0	0	0	0	0	0	0	0	0	0	0	0	0	0	0	0	0	0	0	0	0	0	0	0	0	0	0	0	0	0	0	0	0	0	0	0	0	0	0	2	2	0	0	0
80	5	0	11	0	5	13	1	18	7	7	34	52	42	50	22	0	0	14	4	85	59	32	14	20	130	35	228	57	14	3	99	34	24	8	9	17	37	19	63	5	17	12	17	67	21	10	22	36	41
1	0	0	0	0	0	0	0	0	0	0	0	0	0	1	0	0	0	0	0	0	0	0	0	0	0	0	0	0	2	1	0	0	0	0	0	0	0	0	0	0	0	0	0	0	0	0	0	0	0
6	0	0	0	0	0	0	0	0	0	0	0	1	0	0	2	0	0	0	0	1	1	0	0	1	0	0	11	0	0	0	2	1	0	0	0	0	3	2	3	0	0	0	0	3	1	0	1	0	1
0	0	0	0	1	0	0	0	0	0	1	4	0	0	0	0	0	0	1	0	4	1	0	0	1	0	0	0	1	3	1	2	0	3	1	2	0	0	0	0	0	0	0	1	2	1	0	0	1	3
25	1	1	0	0	1	3	0	0	2	0	4	6	2	3	1	0	1	1	0	3	4	1	2	1	4	3	4	3	3	2	14	2	3	2	10	5	14	17	3	8	1	0	0	2	13	17	27	26	180
0	0	0	0	0	0	0	0	0	0	0	0	1	0	0	0	0	0	0	0	1	0	1	0	0	0	2	0	0	1	0	0	0	0	0	0	0	0	0	0	0	0	0	0	0	0	0	0	0	0
30	2	0	1	0	0	2	3	1	2	0	5	9	3	7	1	0	5	12	1	10	14	5	0	6	11	2	4	14	2	2	7	3	14	3	17	2	4	34	5	2	2	1	4	4	16	11	21	14	20
0	0	0	0	0	0	0	0	0	1	0	0	0	0	0	0	0	0	0	0	0	0	0	0	0	0	1	1	0	0	1	0	0	0	0	0	0	1	0	0	0	0	0	0	1	3	6	6	0	10
0	0	0	0	0	0	0	0	0	0	0	1	0	0	0	0	0	0	0	0	1	0	0	0	0	0	0	2	0	0	1	0	0	0	0	0	4	2	0	0	5	2	0	0	1	4	6	15	0	13
0	0	0	0	0	0	0	0	0	0	0	0	1	0	0	0	0	0	0	0	0	0	0	0	0	0	0	0	0	0	0	0	0	0	0	0	0	0	0	0	0	0	0	0	0	0	0	0	0	0
10	0	0	0	0	1	0	0	0	1	0	4	3	3	0	0	0	0	1	0	12	8	1	0	0	4	1	3	0	0	0	1	1	1	0	0	6	19	1	1	2	1	3	0	3	9	7	10	0	16
1	0	0	0	0	0	0	0	0	1	1	1	2	0	0	0	0	0	0	0	0	1	0	0	0	0	1	3	0	0	0	0	2	1	0	0	3	3	0	0	0	1	0	0	4	7	10	27	0	6
4	0	0	0	10	33	5	1	6	1	0	0	1	13	0	2	0	0	1	2	6	2	0	10	2	2	1	4	3	6	4	0	1	6	3	3	17	48	0	3	0	0	8	0	4	13	43	20	87	49
63	54	2	15	0	8	25	26	10	57	25	69	107	40	76	21	1	2	8	2	60	74	28	7	12	17	49	135	39	32	9	62	37	17	27	53	38	106	115	44	14	17	32	46	60	184	172	137	214	520
6	1	0	0	2	2	2	0	2	3	0	9	5	2	3	1	0	0	1	0	3	5	0	0	0	2	6	11	3	0	2	4	2	2	1	2	4	3	1	1	2	1	4	0	12	17	44	15	6	43
9	1	0	0	0	0	0	0	1	0	0	0	0	0	2	1	0	0	0	0	2	0	0	0	0	0	1	2	3	0	0	0	0	0	0	0	0	2	0	18	1	1	0	0	3	9	8	12	20	18
0	0	0	1	0	4	2	1	28	4	1	4	3	5	7	6	0	0	1	3	12	6	1	1	0	37	42	143	7	2	1	1	46	2	8	1	0	5	0	0	2	0	0	3	10	0	0	0	0	7
10	4	0	2	0	2	4	0	0	4	1	6	1	0	3	2	0	1	2	0	4	0	0	1	4	1	11	15	2	0	2	4	9	1	2	1	1	4	2	2	1	0	2	0	4	25	30	16	4	8
6	4	1	2	0	4	3	7	3	4	4	8	5	3	2	3	2	0	4	2	14	3	4	1	6	16	24	60	9	7	2	8	9	5	5	2	0	6	1	5	5	2	2	2	17	12	6	46	7	19
1	1	1	1	0	0	0	1	0	0	0	0	0	0	0	0	0	0	2	0	0	0	0	0	0	5	0	1	0	0	0	0	0	1	0	0	0	1	0	0	0	0	0	0	1	1	3	3	0	0
0	0	0	0	0	0	0	0	0	0	0	1	0	0	0	0	0	0	0	0	0	0	0	0	0	13	2	21	1	0	0	0	1	0	0	0	0	0	0	1	0	0	0	0	1	0	0	0	0	0
0	0	0	0	0	0	1	1	0	0	0	0	0	0	0	0	0	0	0	0	1	0	0	0	0	2	0	2	0	0	0	0	0	0	0	0	0	0	0	0	0	0	0	0	1	0	0	0	0	4
0	1	0	0	0	0	0	0	0	0	0	0	0	0	0	0	0	0	0	0	0	0	0	0	0	0	0	0	0	0	1	5	1	0	0	0	0	0	0	0	0	0	0	0	0	0	0	0	1	0
127	67	62	66	20	108	37	47	63	67	121	65	7	36	36	33	37	12	52	36	67	15	18	32	56	44	64	48	42	63	95	59	18	45	36	47	21	11	50	50	73	94	85	48	65	38	55	56	42	50
24	38	2	1	0	6	2	2	0	3	7	8	2	3	4	3	1	1	3	0	0	0	0	1	9	7	7	5	2	10	13	10	0	3	3	4	9	9	2	4	9	3	8	6	5	5	13	5	6	25
761	852	599	754	100	1132	538	531	700	648	917	1013	361	494	854	418	472	184	438	318	736	465	504	626	703	724	756	906	457	951	1097	484	529	487	378	907	317	480	650	558	1203	690	1126	877	824	385	589	501	1095	1880
3	28	0	24	0	5	13	4	20	7	1	5	2	3	5	9	1	8	77	6	15	0	14	3	6	9	6	8	4	7	15	10	5	9	4	4	10	8	7	3	5	6	2	14	6	7	82	8	28	57
0	0	1	0	0	0	0	0	0	0	0	0	0	0	0	0	0	1	0	0	0	0	0	0	0	0	0	0	0	0	0	0	0	0	0	0	0	0	0	0	0	0	0	0	0	0	0	0	0	0
0	0	0	0	0	0	0	0	0	3	0	0	0	0	0	0	0	0	1	0	0	0	1	0	0	0	0	1	0	0	0	0	0	0	0	0	0	0	0	0	0	0	0	0	0	0	0	0	0	1
0	0	0	0	0	0	1	0	0	0	0	0	1	0	0	0	0	0	0	0	0	0	0	0	0	0	0	0	0	0	0	0	0	0	0	0	0	0	0	1	0	0	1	2	0	0	0	0	0	5
3	0	0	0	0	3	1	0	1	0	1	3	4	6	9	3	0	0	8	0	16	5	2	9	0	3	4	2	0	0	0	0	1	0	0	0	112	149	0	2	0	2	1	1	1	69	51	91	0	89
0	0	0	0	0	0	0	0	0	0	0	0	0	0	0	0	0	0	0	0	0	0	0	0	0	0	0	0	0	0	0	0	0	0	0	0	0	0	0	0	0	0	0	0	0	0	0	0	0	0
394	2	0	1	0	8	5	0	7	3	1	33	12	16	19	7	0	0	9	4	35	13	3	7	0	4	15	4	0	0	3	0	0	8	2	1	566	912	6	22	4	2	3	4	9	122	31	85	0	1187
3	1	0	0	0	2	1	2	2	2	0	1	2	2	0	0	0	0	1	1	2	0	2	3	0	2	1	0	2	1	0	0	0	2	0	0	1	1	1	1	2	0	1	0	0	59	25	96	3	5
92	78	0	0	0	0	2	0	2	7	18	19	8	7	9	7	0	0	0	1	6	4	3	3	1	2	2	214	0	0	0	2	6	2	0	0	50	118	45	8	2	0	0	1	75	62	156	179	22	364
48	0	0	0	0	0	0	0	0	0	0	1	0	0	0	0	0	0	2	0	0	0	0	0	0	0	0	1	0	0	0	0	0	0	0	0	427	56	8	7	0	0	0	0	12	427	404	589	0	193
62	17	4	7	2	22	8	8	9	21	9	49	25	48	52	18	3	1	26	8	85	32	11	29	1	6	16	9	3	2	12	1	0	8	4	9	25	103	17	16	10	10	5	11	13	42	45	52	8	33
0	0	0	0	0	0	0	0	0	0	0	0	0	0	0	0	0	0	0	0	0	0	0	0	0	0	0	0	0	0	0	0	0	0	0	0	1	0	0	0	0	0	0	0	0	0	0	0	0	0
2	2	0	8	0	7	30	26	28	39	11	37	12	21	12	18	132	57	158	96	124	44	34	5	168	60	11	13	27	8	4	8	5	10	5	131	12	113	24	33	70	17	186	156	43	6	32	15	391	12
94	0	0	0	1	0	0	0	0	0	1	0	0	0	0	0	1	0	0	0	0	1	0	0	0	0	0	0	0	1	0	0	0	0	0	0	281	19	117	0	1	0	0	0	0	340	376	368	0	189
0	0	0	0	0	0	0	0	0	0	0	0	0	0	0	0	0	0	0	0	0	0	0	0	0	0	0	1	0	0	0	0	0	0	0	0	194	22	0	0	0	0	0	0	0	418	227	283	0	46
2	34	0	0	0	0	0	0	0	0	0	0	0	0	0	0	0	0	0	0	0	0	0	0	0	0	0	0	0	0	0	0	0	0	0	1	7	25	13	1	1	1	1	21	1	34	67	60	7	33
3181	2918	172	3	0	4	324	36	30	469	378	679	953	274	592	898	15	25	501	61	322	230	330	14	104	462	165	322	258	0	4	59	115	314	106	234	2764	4501	1164	2373	245	292	106	441	342	2965	4870	4219	706	3292
0	0	0	0	0	0	0	0	0	0	0	0	0	0	0	0	0	0	0	0	0	0	0	0	0	0	0	0	0	0	0	0	0	0	0	0	1	0	0	0	0	0	0	0	0	0	1	0	0	1
847	556	278	592	1197	154	140	44	55	538	523	208	350	257	206	185	523	118	657	293	201	453	241	232	166	122	123	81	64	196	100	75	45	233	83	540	220	727	503	456	304	412	225	475	136	387	632	466	614	581
0	0	0	0	0	1	0	0	0	0	0	0	1	1	0	0	0	0	1	0	1	0	0	0	0	0	0	0	0	0	0	0	0	0	0	0	0	0	0	0	0	0	0	0	0	0	1	0	0	0
25	3	2	2	0	20	9	0	15	18	6	35	28	30	49	12	12	2	29	5	95	27	13	33	2	6	22	7	0	0	2	0	4	9	5	3	18	23	6	16	3	1	3	8	18	39	13	40	0	16
2	0	0	0	0	0	0	0	0	0	0	0	1	2	0	1	0	0	0	0	4	1	0	3	0	0	0	1	0	0	0	0	0	1	0	0	1	1	0	1	0	0	0	1	0	3	2	3	1	1
30	260	260	3	12	29	2	148	4	21	134	43	2	1	1	105	150	119	19	21	1	9	1	1	28	19	0	2	1	29	347	5	4	2	56	16	73	269	40	46	23	7	2	270	90	164	399	203	41	214
26	372	150	1	0	3	3	159	9	17	64	23	1	0	2	101	72	48	7	1	1	0	1	1	6	1	1	1	0	16	205	0	1	6	12	13	79	146	40	66	36	24	8	618	181	559	537	862	33	419
3837	5960	2894	3124	424	702	1619	2444	654	2282	1989	1580	2306	1767	558	968	1487	1674	2440	1807	2214	2457	3490	3295	998	266	325	405	645	1519	1876	291	137	1456	470	2460	904	5544	3613	2808	1388	1448	1098	3560	936	819	1931	678	6285	2398
58838	40028	53123	53894	48625	38431	28655	43551	25427	35913	37744	26192	24404	30400	26411	28411	29816	13616	50588	32561	31028	24417	28392	26755	26741	14956	22539	11048	16141	20944	55711	17231	11117	30178	19054	34107	6452	30703	12819	31964	29441	20727	25559	32225	20811	11852	11552	12389	32343	29888
103	108	70	20	14	20	22	45	13	55	46	39	22	26	26	37	39	31	40	16	22	21	21	25	24	14	15	15	13	19	74	10	2	13	9	17	63	153	112	62	18	13	21	79	27	141	92	73	41	108
1378	1169	158	627	64	73	172	673	98	1079	687	302	332	279	104	170	123	138	181	125	117	122	341	81	85	137	87	56	78	54	444	127	68	163	71	87	620	1127	408	152	159	120	166	674	72	925	760	1137	258	1483
4762	8019	2672	5234	2527	2749	13587	5009	4170	16292	8118	4249	4925	5935	2051	6421	2519	6580	2238	3852	4439	1953	6678	3272	5924	2058	2518	2686	2753	2260	3202	1907	2570	9493	3547	6694	5042	7500	3246	1863	16933	6594	9555	4057	2228	2257	3374	3364	1924	3985
154378	32682	25716	84288	9384	107509	116848	144822	79399	152178	84895	155314	181588	129417	134541	77728	15188	18900	111293	81058	133923	94439	126023	55359	81005	79943	125655	114123	164020	46450	100342	119221	169547	101678	159876	73527	61548	164073	112691	103911	99651	71319	39240	38614	78505	17336	25198	32464	85295	79553
13	161	18	52	21	7	20	35	14	119	137	73	46	29	28	11	18	21	16	30	11	24	65	20	13	5	18	2	10	1	28	4	6	17	11	22	17	33	5	13	20	10	22	31	5	10	26	12	46	19
12	8	0	11	1	2	19	24	6	26	12	23	25	17	8	3	0	3	6	6	8	10	12	2	6	5	11	10	10	4	12	6	9	13	10	2	2	7	11	4	3	2	2	5	4	11	14	36	1	20
0	7	0	6	6	8	4	0	10	13	8	4	2	0	1	2	0	1	5	6	5	3	2	2	3	2	4	0	1	0	2	0	0	2	2	1	19	3	2	4	0	0	1	6	0	33	38	72	5	31
2016	610	1522	3916	724	5473	11963	5445	6927	22293	10059	15479	14933	7447	12488	4050	1782	2757	9058	8281	23631	7413	15731	6930	6272	6404	4534	6436	4005	2237	1658	6999	4744	5093	6704	2853	5880	22537	15994	8758	1826	4334	1720	3700	12861	71	199	291	6338	5083
3	4	0	6	3	6	21	5	4	13	9	6	12	4	4	3	0	0	6	8	13	9	12	8	7	0	1	8	3	2	3	5	6	2	9	4	68	269	83	183	15	10	4	0	5	0	1	3	10	11
12879	12557	13941	24227	6395	25548	28476	27057	14242	42549	23169	21049	25616	14862	12778	8672	16008	14752	30858	22239	20932	16997	30329	26240	25769	17407	20153	38566	24409	17442	22282	29056	13472	15871	29518	16416	7515	32811	39713	28022	15286	20150	14626	19849	30118	1654	3158	5154	49142	32609
485	538	229	863	139	482	1191	1127	222	1344	739	636	895	494	282	405	496	970	933	715	563	813	1388	920	289	66	109	123	208	200	867	274	175	187	173	393	68	390	595	189	294	348	369	719	343	28	63	41	521	211
7	23	4	12	0	9	32	12	11	34	13	24	40	15	13	1	6	11	16	20	42	24	20	17	18	15	7	22	9	13	24	15	9	12	17	8	10	32	240	17	3	7	9	30	33	13	10	13	19	33
4	4	1	1	0	1	2	7	2	11	7	1	5	4	2	2	5	2	6	0	1	2	4	0	1	0	0	2	0	1	6	1	0	2	1	3	0	2	1	1	0	2	1	3	0	0	0	1	3	3
1530	1875	1223	2829	333	1589	3659	3974	983	7541	3261	2644	3500	1840	1240	991	1163	1764	3038	2306	1779	2343	4434	3411	1579	356	655	663	1089	985	2764	1173	750	1223	866	1422	208	1038	2130	907	1270	2007	1704	2192	1156	740	2028	1005	1836	1872
3478	8901	9674	17214	6067	6527	5286	6232	3670	10849	9554	2297	2997	2669	3053	2384	9684	8659	14038	10073	4734	6029	3859	8399	4981	1838	2619	1086	967	4251	9982	3177	1409	3220	2055	3370	990	4252	4581	8718	4774	5360	12071	8044	4367	281	349	581	6633	7677
0	0	0	0	0	0	0	0	0	0	0	0	0	0	0	0	0	0	0	0	0	0	0	0	0	0	0	0	0	0	0	0	0	0	0	0	0	0	0	0	0	0	0	0	0	0	1	1	0	0
0	0	0	1	0	0	0	0	0	0	0	0	1	0	0	0	0	0	0	0	1	0	0	0	0	0	0	0	0	0	0	0	0	0	0	0	0	0	1	0	0	0	0	0	0	10	19	37	1	1
1707	51	10	15	1	12	60	96	15	83	28	345	191	38	43	98	9	14	46	26	36	33	50	47	10	7	8	17	32	11	24	18	13	25	13	14	1229	3369	581	46	12	5	14	11	85	3189	3972	4027	15	2552
7	0	0	0	0	0	0	0	0	0	0	2	2	0	0	2	0	0	0	0	2	0	1	0	0	0	0	4	0	0	0	0	1	1	1	0	1	2	2	0	0	0	0	1	1	0	0	0	1	1
0	0	0	0	0	0	0	0	0	0	0	0	0	0	0	0	0	0	0	0	0	0	0	0	0	0	0	0	0	0	0	0	0	0	0	0	0	0	0	0	0	0	0	0	2	0	1	1	0	0
2	0	0	0	0	0	2	1	2	2	1	0	1	0	1	0	0	0	0	2	4	0	1	0	0	2	1	2	4	0	0	5	2	1	2	0	0	3	4	1	1	0	0	0	0	0	1	3	0	3
3042	1898	13	20	0	8	76	329	35	238	100	294	203	186	207	141	5	14	38	70	132	40	119	2	8	29	74	47	44	2	81	27	54	288	93	25	3223	4610	2648	418	116	108	20	168	187	4506	6194	6220	747	8707
24308	8764	3966	7651	1031	4660	5387	4856	4621	11415	7833	9846	9040	5940	6602	4252	1586	1494	6265	4890	7287	4120	5239	2281	3492	4755	4901	8033	6751	2769	3964	7590	8894	4422	7243	4802	6429	17477	18510	8167	6810	2908	4343	5323	8308	8309	9971	12069	7521	16694
2	0	0	0	0	1	1	0	0	0	0	0	0	0	1	0	0	0	1	1	1	0	0	0	0	0	0	0	0	0	0	0	1	0	1	0	7	1	2	1	0	0	1	0	0	36	163	49	2	77
0	0	0	0	0	0	0	0	0	0	1	0	0	0	0	0	0	0	0	0	0	0	1	0	0	0	0	0	0	0	0	0	0	0	0	0	0	0	0	0	0	0	0	0	0	0	0	0	0	0
0	0	0	0	0	0	0	0	0	0	0	0	0	0	0	0	0	0	0	0	0	0	1	0	0	0	0	0	0	0	0	0	0	0	0	0	0	0	0	0	0	0	0	0	1	0	0	0	0	0
580	155	1315	2245	499	2386	1607	850	1267	938	1165	1406	1292	1351	1152	889	433	261	3442	1847	2326	819	1456	1238	1041	533	1419	1564	2270	3766	896	536	1551	1652	1451	925	8	319	296	311	676	352	1118	1134	1539	932	66	182	837	612
2475	1654	329	2001	149	1031	1735	658	948	2308	1824	2944	3453	1786	1752	1228	976	850	3033	2449	1891	1887	1852	1359	1261	1328	1243	1489	1714	1275	462	489	1047	2040	726	1910	943	3785	2064	1303	1555	1034	1470	1896	1694	2557	2688	2798	3879	4168
0	0	0	0	0	0	0	0	0	1	0	0	2	0	0	1	0	0	1	0	1	0	0	0	0	0	0	0	0	0	0	0	0	0	1	0	9	4	0	0	0	0	0	0	0	6	26	4	0	1
1	0	0	0	0	0	0	0	0	0	0	0	0	0	0	0	0	0	0	0	0	0	0	0	0	0	0	0	0	0	0	0	0	0	0	0	0	0	0	0	0	0	0	0	0	0	0	0	0	0
2	16	0	0	0	0	0	0	0	2	0	0	0	0	0	0	0	0	0	0	1	0	0	0	0	0	0	0	0	0	0	0	1	0	0	2	34	29	5	0	0	0	0	1	0	87	189	154	0	111
0	0	0	0	0	0	0	0	0	0	0	0	0	0	0	0	0	0	0	0	0	0	0	0	0	0	0	0	0	0	0	0	0	0	0	0	0	0	0	0	0	0	1	1	0	55	50	73	1	0
75	86	0	8	0	0	0	1	3	31	40	112	0	0	5	3	0	0	1	0	3	0	0	0	2	0	3	0	0	1	0	0	1	4	1	2	138	171	42	12	6	2	3	4	7	57	53	78	6	91
1127	2011	1203	3870	2087	301	1034	735	403	2468	2455	676	604	610	303	449	1791	1051	1642	1239	313	908	846	640	220	65	108	72	68	255	441	74	70	347	102	704	245	964	790	834	383	737	213	1642	203	619	690	843	1271	758
0	0	0	1	0	0	0	0	0	0	0	0	0	0	0	0	0	0	0	0	0	0	1	0	0	0	0	0	0	0	0	0	0	0	0	0	0	3	0	0	0	0	0	0	0	3	0	1	0	0
631	250	204	810	136	449	1287	1113	592	1701	819	1513	1263	733	911	421	147	316	797	465	953	778	1076	1303	689	448	581	635	604	202	724	1318	559	489	649	405	409	1091	779	762	619	292	393	487	496	234	431	483	524	1069
0	0	0	0	0	0	0	0	0	0	0	0	0	0	0	0	0	0	0	0	0	0	0	0	0	0	0	0	0	0	0	0	0	0	0	0	8	2	0	0	0	0	0	0	0	34	35	37	0	28
1523	287	20	1719	6	649	1423	145	1036	4148	2381	4579	4826	4336	3152	2001	264	980	4044	5375	3441	1229	2614	1750	1563	3427	1546	4040	992	877	408	1342	2854	2179	1056	1675	762	2622	1523	3071	992	601	388	801	1414	255	262	380	2841	764
0	0	0	0	0	0	0	0	0	0	0	0	0	0	0	0	0	0	0	0	0	0	0	0	0	0	0	1	0	0	0	0	1	0	0	0	0	0	0	0	0	0	0	0	0	0	1	0	0	0
5107	3529	228	71	25	313	86	223	174	198	173	329	752	218	408	351	50	30	53	32	317	71	132	153	131	100	255	111	86	69	355	104	43	121	131	84	2519	5262	309	253	39	25	248	156	1821	5307	6685	7315	1091	5959
2	0	0	0	0	0	0	1	0	0	0	0	0	1	0	0	0	0	0	0	0	0	0	0	0	1	0	2	0	0	0	0	0	1	0	0	18	2	1	0	0	0	0	2	1	1	35	886	0	54
2510	21	15	1725	0	4078	503	40	1270	2915	320	11175	15599	21119	17941	2912	99	3704	3927	4518	17724	2740	11163	3185	718	1821	4523	18151	484	4603	177	549	869	5397	320	579	1051	2417	160	182	150	127	31	111	6381	855	446	791	541	1301
1345	3003	347	2368	2699	1982	938	4191	880	3850	1988	1682	2323	3255	2167	1159	599	1498	3826	3551	3248	3200	1428	1968	1023	805	695	1649	536	2029	6378	1136	635	1934	646	1490	507	2297	1471	1167	1370	566	788	2015	1292	1381	1657	1593	6416	2928
201	150	59	233	108	32	40	60	24	74	49	54	51	42	57	32	52	30	160	37	94	88	39	37	28	18	19	28	13	46	53	14	11	45	13	34	56	176	87	75	17	38	25	118	52	307	976	541	104	237
0	0	0	0	0	0	0	0	0	0	0	0	0	0	0	0	0	0	0	0	0	0	0	0	0	0	0	0	2	0	0	0	0	0	0	0	0	0	1	0	0	0	0	0	0	0	0	0	0	0
1	2	2	15	27	3	8	6	4	61	16	11	11	12	9	5	4	6	29	14	11	16	13	13	6	1	1	2	0	2	6	1	2	2	0	3	2	3	4	5	1	1	5	7	1	0	0	0	5	0
38083	112507	58941	82561	86032	35664	47481	72939	30210	165699	123537	69543	48440	34047	43754	30166	59329	76976	153075	90199	41966	62937	64567	41098	26214	12473	9036	17567	17823	24003	83001	11580	11740	35903	21387	56948	13124	58582	18333	50910	29986	47582	44046	48931	24955	2262	2267	4165	79570	25056
246	33	133	350	271	915	341	500	85	1303	279	177	395	385	640	230	1765	203	1749	2058	640	785	949	237	337	250	422	616	705	450	708	498	1207	742	907	622	47	267	31	104	119	167	241	192	373	4	1	0	35	17
530	1218	2543	1814	6454	2081	794	8194	460	6888	8175	4972	706	900	5797	1916	578	4468	1790	2203	1142	1900	2719	1230	1804	871	444	203	127	2134	21436	343	515	755	442	879	191	1905	458	844	718	1045	973	2484	819	5	19	44	273	43
226	1389	2236	1246	7758	511	693	218	596	866	1574	1620	730	484	330	434	1343	1405	3102	1984	1068	1045	756	443	250	314	240	477	232	168	1162	39	39	146	34	169	59	1142	210	1120	495	424	225	953	877	0	1	1	1157	47
85	133	267	432	1151	469	190	378	92	959	919	724	230	219	529	334	107	428	695	622	344	235	415	152	189	145	110	131	128	229	869	111	100	260	31	178	240	1208	107	307	152	183	86	154	130	9	7	10	59	27
10	53	99	58	403	11	5	3	17	35	55	16	3	8	24	8	21	37	78	59	3	9	4	21	9	7	5	4	1	2	13	2	1	19	1	20	37	73	21	95	21	41	14	26	8	0	0	0	71	47
26	42	2640	668	1701	906	45	37	105	3804	1478	718	371	593	2134	253	4250	2247	4609	3250	419	2052	582	23	342	749	486	2271	95	37	190	59	78	80	264	145	30	177	75	1052	30	80	200	99	382	1	2	0	169	1
1	0	11	1	3	0	0	4	0	8	15	0	0	0	0	2	2	7	2	2	1	0	0	0	0	0	0	0	1	0	6	0	0	0	0	0	1	0	1	1	0	0	0	0	1	1	0	0	0	0
0	0	3	0	1	0	0	1	0	0	1	1	1	0	1	1	0	1	0	0	1	0	0	0	0	0	0	0	0	0	0	0	0	0	0	0	0	0	0	0	0	0	0	0	0	0	0	0	0	0
0	0	3	3	23	0	0	3	2	2	11	5	0	0	2	0	0	0	3	0	2	0	2	0	4	1	0	0	1	0	0	0	0	1	0	0	0	1	0	1	1	0	1	4	1	0	0	0	0	0
0	0	0	0	0	0	0	1	0	0	0	0	0	0	0	0	0	0	0	1	1	0	0	1	0	0	0	0	0	0	0	0	0	0	0	0	0	0	0	0	0	0	0	1	0	0	0	0	0	0
1	10	2	1	2	2	0	0	0	1	0	4	0	0	1	0	0	0	2	0	1	0	0	1	0	0	0	0	0	1	3	0	0	0	0	0	15	6	1	2	1	1	0	4	0	16	15	43	6	1
0	0	0	1	2	0	1	0	0	0	2	0	0	0	0	0	0	0	0	0	1	0	0	0	0	0	0	1	0	0	0	0	0	0	0	0	0	0	0	0	0	0	0	1	0	0	0	0	0	0
2	0	0	0	2	1	1	3	0	3	1	0	0	1	2	1	0	1	2	1	0	1	4	0	0	0	2	0	1	0	3	3	0	1	0	1	0	1	0	0	0	1	0	1	1	1	0	2	5	1
207	446	856	841	3687	82	34	351	24	1323	2664	2393	54	140	999	409	162	709	107	331	209	59	429	203	464	487	149	3	28	54	270	19	61	12	11	40	7	16	36	157	56	224	10	21	113	2	2	1	3	1
13	20	51	48	81	11	8	35	5	25	76	71	6	15	151	53	7	32	20	64	40	32	54	19	44	14	6	0	1	8	81	2	18	5	1	3	17	30	9	14	6	2	2	4	3	0	1	0	2	1
0	1	1	5	4	3	0	1	0	0	3	2	0	1	3	0	2	1	2	2	0	0	1	3	0	0	0	0	0	1	1	0	0	1	0	0	0	0	0	16	0	2	0	3	0	0	0	0	3	1
0	12	9	11	13	4	4	9	14	21	43	292	7	6	20	7	13	31	19	25	28	22	33	10	7	3	8	2	2	2	30	0	11	1	2	1	2	18	2	7	4	10	4	14	5	0	0	0	3	0
0	0	0	0	0	0	0	1	0	2	0	1	0	0	1	0	0	1	0	1	0	0	0	0	1	0	0	0	0	0	0	0	0	0	0	0	0	0	0	0	0	0	0	2	0	1	8	6	1	0
3	2	10	26	38	2	3	5	3	17	44	41	4	4	12	5	13	9	6	9	13	8	20	6	16	4	1	0	2	1	31	0	2	1	2	1	3	3	6	5	1	1	1	3	2	0	0	0	0	1
2	1	2	13	7	0	1	1	3	3	27	19	1	4	13	8	0	2	10	9	6	5	7	2	0	0	0	0	0	0	5	0	0	0	0	1	0	0	0	2	0	0	0	0	0	0	0	0	0	0
0	0	0	0	0	0	0	0	0	0	0	0	0	0	0	0	0	0	0	0	0	0	0	0	0	0	0	0	0	0	0	0	0	0	0	0	0	0	0	0	0	0	0	0	0	0	0	0	0	0
0	1	0	0	2	0	0	1	1	6	4	3	0	2	2	0	0	0	4	1	3	2	1	0	0	1	0	0	0	0	0	1	0	0	0	1	0	0	0	2	0	0	0	1	1	0	0	0	8	0
0	0	0	0	1	0	0	0	0	0	0	1	0	0	0	0	1	0	0	0	0	0	0	0	0	1	0	0	0	0	0	0	0	0	0	0	0	0	0	0	0	0	0	0	0	0	0	0	0	0
0	0	0	0	0	0	0	0	0	0	0	0	0	2	1	0	0	2	1	0	0	0	1	0	0	0	0	0	0	0	0	0	0	0	0	0	2	0	0	0	0	0	0	0	0	0	0	0	0	0
0	0	0	0	0	0	0	0	0	0	0	0	0	0	0	0	0	0	0	0	0	0	0	0	0	0	0	0	0	0	0	0	0	0	0	0	0	0	0	0	0	0	0	0	0	1	0	0	0	0
46	358	191	664	304	99	270	278	149	588	781	520	468	303	395	141	148	209	548	308	306	297	468	158	74	18	27	55	57	105	598	23	45	80	24	58	98	229	7	81	40	55	49	90	66	9	2	16	46	11
3	31	21	14	45	8	3	4	2	10	26	7	5	4	6	2	8	5	11	8	5	5	10	3	9	0	2	1	1	4	13	0	1	4	2	3	0	3	0	2	3	5	5	5	4	7	23	33	13	0
661	1583	538	674	499	279	1622	1654	215	3477	1465	1271	697	897	1056	978	2360	5204	6090	9761	1273	9633	2581	582	538	699	244	2874	550	324	2476	358	888	1372	251	3170	1157	2469	890	1226	1885	4351	1439	4007	1774	209	284	381	2180	1379
9	32	6	1	5	0	4	11	1	21	2	0	8	0	2	9	13	121	9	3	0	1	5	0	3	0	0	0	0	1	5	0	1	0	1	3	17	6	599	7	4	4	9	93	16	79	98	149	71	21
30	58	51	23	17	13	11	74	6	156	29	25	9	5	23	17	11	173	73	40	13	28	30	11	12	5	18	9	7	27	39	2	4	10	8	58	64	23	39	28	10	17	32	166	41	111	114	538	65	13
0	0	0	1	1	0	1	0	0	5	1	0	0	0	0	1	0	5	0	0	0	0	1	0	0	0	0	0	0	0	1	0	0	0	2	0	7	1	0	0	0	0	0	1	0	0	0	8	3	0
0	0	0	0	0	0	0	0	0	1	0	2	0	0	0	0	0	0	0	0	0	0	0	1	0	0	0	0	0	0	0	0	0	0	0	0	0	0	8	0	0	0	0	0	0	1	0	4	0	0
0	0	1	3	0	0	0	0	0	0	1	0	0	0	0	0	0	1	1	0	0	0	0	0	1	0	0	0	0	0	0	0	0	0	0	0	0	0	0	1	0	0	0	0	0	0	0	0	0	0
0	0	2	0	1	0	0	1	0	1	3	4	0	0	0	1	0	3	4	1	0	0	2	1	0	0	0	0	0	0	0	0	1	0	0	0	0	0	0	1	0	0	1	0	1	0	0	0	0	0
1	1	0	0	0	0	0	0	0	3	0	0	0	2	0	0	0	1	1	0	1	0	1	0	0	0	0	0	0	0	1	0	0	0	1	1	0	0	0	1	0	0	0	0	0	2	0	4	1	0
0	0	0	1	0	1	0	1	1	0	0	2	0	1	0	0	0	1	0	0	0	0	0	0	0	0	0	0	0	0	0	0	3	0	2	0	0	0	0	0	0	0	0	0	1	0	0	0	0	0
4	1	1	9	2	1	4	0	6	6	10	14	23	9	30	12	1	2	18	9	8	17	17	5	6	69	12	29	7	1	0	0	10	2	10	19	31	10	2	19	9	33	2	3	15	12	24	24	2	14
0	0	0	0	0	0	0	0	0	0	0	0	1	1	0	0	0	0	0	0	0	0	0	0	0	0	0	0	0	0	0	0	0	0	0	0	0	0	0	1	0	0	0	0	0	0	0	1	0	0
0	3	0	2	0	3	1	1	3	1	2	3	1	0	1	0	0	0	2	2	7	1	1	1	0	3	8	0	3	0	0	2	3	0	0	1	1	0	0	2	0	1	4	0	0	3	2	0	0	1
0	1	0	0	0	0	1	0	1	3	0	4	1	1	1	0	1	0	2	2	1	0	0	0	1	2	0	1	5	2	1	1	0	0	0	0	0	0	1	0	0	0	0	0	0	0	0	0	4	6
0	0	0	0	0	0	0	0	0	0	0	0	0	0	0	0	1	0	0	0	0	0	0	0	0	0	0	1	1	0	0	0	0	1	0	0	0	0	0	1	0	0	0	0	0	0	0	0	0	0
23574	11732	7484	9823	6931	5078	10722	6721	12844	13498	11220	14093	12497	12238	12654	10363	5620	3509	17685	9436	14448	10278	7322	8901	6992	9405	8009	12884	12360	3372	4797	8063	14860	16258	11263	12142	33642	45072	22824	28216	18750	22792	7398	9912	18448	5504	8117	12229	21929	46864
12	22	76	168	99	24	36	56	74	110	211	25	21	27	77	43	78	31	37	44	20	18	16	14	39	21	48	79	18	11	58	37	34	32	21	63	71	132	64	61	44	70	27	14	16	23	48	30	50	66
23	41	125	147	227	13	72	69	91	253	282	42	59	60	88	59	91	40	72	55	45	71	28	19	35	52	41	37	35	20	90	51	75	81	61	53	17	46	12	115	47	79	35	21	35	3	25	8	46	6
0	0	0	0	0	0	1	0	0	0	0	0	0	0	0	0	0	0	1	1	0	0	0	0	0	0	0	0	0	0	0	0	1	0	1	0	0	0	0	0	0	0	0	0	1	0	0	0	0	0
17	27	903	580	644	96	189	13	507	435	269	274	371	283	361	248	246	74	1094	438	429	294	354	1042	171	120	106	148	138	43	106	113	218	922	200	379	7	19	23	262	209	562	281	620	254	2	2	3	627	8
0	2	3	3	0	0	0	0	1	0	2	0	2	3	2	0	0	0	3	1	1	0	0	0	0	0	0	0	0	0	0	1	0	0	0	0	1	0	0	2	1	0	1	1	0	0	1	0	2	0
0	0	0	0	0	0	0	0	0	0	0	0	0	0	0	0	0	0	0	0	0	0	0	0	0	0	0	0	1	0	0	0	0	0	0	0	0	0	0	0	0	0	0	0	0	0	0	0	0	0
5	4	20	21	4	56	42	4	5	13	11	9	15	18	61	6	2	1	8	2	4	27	12	2	1	20	30	167	25	7	6	42	24	8	7	1	5	9	4	11	4	9	3	10	22	114	33	172	3	0
70	46	105	80	201	32	84	28	119	141	189	140	130	183	132	80	28	14	174	67	102	54	79	110	95	32	58	70	124	33	43	79	112	174	71	151	57	101	36	214	145	147	37	30	40	4	5	1	66	52
2	0	1	0	5	9	10	1	6	8	6	7	10	5	6	5	1	1	6	0	7	3	3	2	5	2	6	3	9	1	1	4	9	7	8	3	30	59	0	8	8	0	1	1	4	0	12	2	4	40
3836	13469	11686	9271	20094	3184	6873	2659	9210	16870	18973	6773	5794	9495	9222	5204	8123	3620	10303	5186	6243	3952	5613	12675	7756	3684	4423	3618	5968	4651	4848	4583	8319	10313	5686	14907	1242	3400	3889	14453	14599	19996	5367	4368	5819	220	342	187	4915	1966
21	21	28	11	31	30	93	21	59	34	18	106	13	16	75	14	21	11	395	39	138	17	34	19	12	11	24	3	31	24	19	16	10	18	5	54	25	32	14	4	5	13	34	32	86	5	12	6	20	9
1	1	0	0	0	0	0	0	0	0	1	0	0	0	2	1	2	0	2	2	0	0	0	0	1	0	0	0	0	0	0	1	2	0	0	0	0	1	1	9	0	1	1	0	5	1	9	0	3	6
0	3	0	1	1	1	0	0	2	0	0	0	0	0	0	0	0	0	2	0	0	1	1	0	0	0	1	0	2	0	0	0	0	0	0	0	0	1	0	26	0	1	0	0	0	0	46	5	1	23
315	424	100	222	0	67	53	203	48	403	150	74	57	74	41	102	229	88	149	65	71	77	84	93	185	9	17	12	39	41	114	49	23	95	30	142	337	520	778	450	106	174	10	273	53	108	431	192	99	451
50	50	118	96	272	45	39	37	67	113	135	92	92	61	133	62	55	134	101	85	41	31	65	33	37	42	48	57	27	31	103	35	300	27	21	42	62	69	7503	177	22	38	19	75	46	93	225	511	74	59
0	0	0	0	0	0	0	0	0	0	0	1	0	0	0	0	0	0	0	0	0	0	0	0	0	0	0	0	0	0	0	0	0	0	0	0	0	0	0	1	0	0	0	0	0	0	0	0	0	0
468	1925	1859	1329	2147	680	758	1499	669	2135	1909	832	666	712	1375	656	1092	656	1424	818	788	1394	1017	875	610	341	420	625	747	709	1535	371	1030	676	359	1017	888	879	2099	1674	544	1140	341	1215	548	1653	3312	2137	745	1924
4	32	52	32	240	30	23	30	12	75	41	18	15	13	20	18	21	10	30	25	13	11	24	14	33	7	14	14	12	35	132	13	14	14	7	18	12	14	19	22	14	40	7	30	9	9	18	4	10	7
13847	35680	38650	52621	84460	26182	41221	28063	35101	78145	70773	37772	40078	38849	36960	23706	40695	21169	67466	43800	32741	30012	37267	47146	30409	19325	21898	33731	28633	26180	31077	16145	27757	47270	17929	41566	5689	22531	12082	32817	42841	62835	35825	20407	18519	2175	4869	2373	30649	10217
6837	14257	6227	6057	3616	2155	4923	6809	4179	9279	8474	5467	7081	6179	4102	4471	7879	4722	5915	4674	2661	4266	4941	3972	2665	3544	3659	4194	3227	3506	6086	1447	3601	7278	2026	7406	6728	13548	7384	5640	5528	9035	2637	8958	4380	3241	6039	3234	11404	10619
16	6	1	0	1	0	1	4	1	8	2	2	3	15	3	6	0	0	3	1	2	2	1	1	2	0	0	1	0	1	1	0	0	2	3	2	34	73	4	7	12	3	0	1	1	89	73	115	1	56
[truncated: 5,697 more rows]
[truncated: 119 more columns]
