# Supplementary material for: Biotic interactions explain seasonal dynamics of the alpine soil microbiome
Source: ISME Commun. 2024 Feb 28;4(1):ycae028. doi: 10.1093/ismeco/ycae028 (PMC10945362; doi:10.1093/ismeco/ycae028)
Supplement: TableS6Network_ycae028 [file tables6network_ycae028.xlsx]

## Sheet: Sheet1
Table S6. Network metrics. a Number of associations found in spring, under the snow and in summer. Note the increase in negative associations in summer compared to spring. b Network characteristics, note that there are more connections in summer than in spring, i.e. more nodes and edges and especially the doubling of connected components.
a	Spring, under snow					Summer
	Total	Negative	Positive	% of negative		Total	Negative	Positive	% of negative
Total	2820	580	2240	20.5674		2972	668	2304	22.4764
Prey	2213	429	1784	19.3854		2255	464	1791	20.5765
Consumers	178	8	170	4.49438		234	10	224	4.2735
Between consumers & prey	429	143	286	33.3333		483	194	289	40.1656
b	Spring	Summer
Number of Nodes	1892	2005
Number of Edges	2820	2972
Avg. Number of neighbors	2.997	2.996
Network diameter	18	22
Network radius	11	12
Characteristic path length	7.737	7.755
Clustering coefficient	0.002	0.002
Network density	0.002	0.002
Network heterogeneity	0.472	0.482
Network centralization	0.004	0.003
Connected components	8	16
